# Supplementary material for: CRISPR-Associated Primase-Polymerases are implicated in prokaryotic CRISPR-Cas adaptation
Source: Nat Commun. 2021 Jun 17;12:3690. doi: 10.1038/s41467-021-23535-9 (PMC8211822; doi:10.1038/s41467-021-23535-9)
Supplement: Supplementary file 2 — Supplementary Data 1 [file 41467_2021_23535_MOESM2_ESM.txt]

AAA domain containing protein [uncultured Caudovirales phage]	CAB4200239
AAA family ATPase [Bacteroides sp. CBA7301]	WP_167965651;QIU96322
AAA family ATPase [Bacteroidetes bacterium]	NUM32681
AAA family ATPase [Candidatus Brocadia sinica]	WP_052561301;NOG43167;RIJ90553;GAN31567
AAA family ATPase [Flavobacteriales bacterium]	NQY08651
AAA family ATPase [Flavobacterium sandaracinum]	WP_132066723;TDE02728
AAA family ATPase [Geminisphaera colitermitum]	WP_081722209
AAA family ATPase [K189A clade bacterium]	WP_153963270
AAA family ATPase [Opitutaceae bacterium TAV1]	WP_084767962
AAA family ATPase [Pedobacter sp. BS3]	WP_149346423;TZF85808
AAA family ATPase [Planctomycetes bacterium]	MBA2480451
AAA family ATPase [Pontibacter chinhatensis]	WP_092105689;SFH39092
AAA family ATPase [Pontibacter virosus]	WP_116541891;PVY42834
AAA family ATPase [Prevotella disiens]	WP_021668570;ERJ78583;SUB86143
AAA family ATPase [Prevotella melaninogenica]	WP_120173847;BBA28641
AAA family ATPase [Prevotella melaninogenica]	WP_120173987;BBA28803
AAA family ATPase [Rubritalea squalenifaciens]	WP_143158653;SHJ13534
AAA family ATPase [Rufibacter sp. NBS58-1]	WP_149092663;KAA3436724
AraC-like DNA-binding protein [Flavobacterium nitrogenifigens]	MBB4804191;MBB6389150
ATPase P [Bacteroidetes bacterium]	KAF0128236
ATPase, partial [Candidatus Scalindua rubra]	ODS29744
bifunctional DNA primase/polymerase [Phocaeicola sartorii]	WP_016276201;EOS13060;NUL00109;TGY67591
conserved domain protein [Bacteroides clarus CAG:160]	CDB84037
conserved hypothetical protein (DUF3987) [Formosa sp. Hel1_33_131]	AOR29221
conserved hypothetical protein (fragment) [Flavobacterium psychrophilum]	SNA66585;SNA71981;SNB08785
conserved hypothetical protein [Bacteroides fragilis YCH46]	BAD49523
conserved hypothetical protein [Bacteroides ovatus V975]	SCV10095
conserved hypothetical protein [Bacteroides vulgatus ATCC 8482]	ABR39961
conserved hypothetical protein [Flavobacterium psychrophilum]	SNB28386
conserved hypothetical protein [Prevotella bryantii B14]	EFI72308
conserved hypothetical protein [Ralstonia syzygii R24]	CCA85908
DEAD/DEAH box helicase family protein [Agaribacterium haliotis]	WP_143247611
DEAD/DEAH box helicase family protein [Anaerolineae bacterium]	MBA3871000
DEAD/DEAH box helicase family protein [Burkholderia cepacia]	WP_124627293;RQT56434
DEAD/DEAH box helicase family protein [Burkholderia lata]	WP_174967568;VWB24372
DEAD/DEAH box helicase family protein [Burkholderia pseudomallei HBPUB10303a]	AIP58603;KIX58311;OAG62973;CFL10204;CFL86271
DEAD/DEAH box helicase family protein [Burkholderia pseudomallei]	WP_080124705;MXK58940;MXN57518;NVH83903;NVH89158;NVH95649
DEAD/DEAH box helicase family protein [Burkholderia pseudomallei]	WP_160447289;MVZ88210
DEAD/DEAH box helicase family protein [Imhoffiella purpurea]	WP_081763403
DEAD/DEAH box helicase family protein [Nitrosomonas ureae]	WP_097104484
DEAD/DEAH box helicase family protein [Paraburkholderia phytofirmans]	WP_082855118
DEAD/DEAH box helicase family protein [Paraburkholderia piptadeniae]	WP_087739821
DEAD/DEAH box helicase family protein [Paraburkholderia sp. BL6669N2]	WP_181919955;REG60073
DEAD/DEAH box helicase family protein [Ralstonia mannitolilytica]	WP_180964225
DEAD/DEAH box helicase [Bacteroidia bacterium]	NCD42352
DEAD/DEAH box helicase [Candidatus Dependentiae bacterium]	RTL04061
DEAD/DEAH box helicase [Hymenobacter sp. APR13]	WP_044012735;AII50382
DEAD/DEAH box helicase [Paraburkholderia sp. RAU2J]	WP_121316331;RKT25809
DNA helicase, DnaB-like, C-terminal [uncultured Caudovirales phage]	CAB4218647
DNA primase domain protein [Nonlabens phage P12024L]	YP_006560423;AFM54744
DNA primase domain protein [Nonlabens phage P12024S]	YP_006560363;AFM54684
DNA primase [Candidatus Ozemobacter sibiricus]	RCK78805
DNA primase [Corallococcus sp. Z5C101001]	WP_143909497;TSC19843
DNA primase [Croceibacter sp.]	MBG25917
DNA primase [Flavobacteriaceae bacterium]	MAL58614
DNA primase [Flavobacteriaceae bacterium]	TDL99355
DNA primase [Myxococcus sp. CA033]	WP_174475408;NTX32829
DNA primase [Streptococcus agalactiae]	WP_050152617;CNH48834
DNA primase [Streptococcus agalactiae]	WP_050198181;CNK66994
DNA primase [Streptococcus agalactiae]	WP_057486838;KAF0063536;KAF0070787;KAF0072482;KAF0090341;OXT35630
DNA primase [Streptococcus agalactiae]	WP_057486857
DNA primase [Streptococcus agalactiae]	WP_057499067;CFQ27703
DNA primase [Streptococcus agalactiae]	WP_057502083;CNF12645
DNA primase [Streptococcus agalactiae]	WP_069986206
DNA primase [Streptococcus agalactiae]	WP_069988829
DNA primase [Streptococcus agalactiae]	WP_115356294;SUN29167
DNA primase [Streptococcus agalactiae]	WP_115356765;SUN09720;VED65316
DNA primase [Streptococcus agalactiae]	WP_154700312;SUN11847
DNA primase [Streptococcus agalactiae]	WP_154700481;SUN15155
DNA primase [Streptococcus agalactiae]	WP_154704975;SUN04613
DNA primase [Streptococcus agalactiae]	WP_161550948;KAF1096779
DNA primase [Streptococcus agalactiae]	WP_165696286
DNA primase [Streptococcus anginosus]	WP_138284002
DNA primase [Streptococcus canis]	WP_159304903;GFE43272
DNA primase [Streptococcus canis]	WP_164228947;GFG42854
DNA primase [Streptococcus canis]	WP_164405712;QKG75324
DNA primase [Streptococcus mitis]	WP_125841167;RSI96016
DNA primase [Streptococcus sp. 1643]	WP_139658614;QCZ57704
DNA primase [Streptococcus sp. HMSC076E03]	WP_070469320;OFO09067
DNA primase [Streptococcus suis]	NQK10216
DNA primase [Streptococcus suis]	NQN35529
DNA primase [Streptococcus suis]	WP_105155490
DNA primase/helicase [Flavobacterium phage vB_Fsp_elemo6-3D]	QMP85178;QMP85266;QMP85802
DUF2624 family protein [Sphingobacteriia bacterium]	NDC73523
DUF3874 domain-containing protein [Amniculibacterium aquaticum]	WP_124642889
DUF3874 domain-containing protein [Bacteroidaceae bacterium]	WP_148363944
DUF3874 domain-containing protein [Bacteroidaceae bacterium]	WP_148364074
DUF3874 domain-containing protein [Bacteroidaceae bacterium]	WP_148364184
DUF3874 domain-containing protein [Bacteroidaceae bacterium]	WP_148364580
DUF3874 domain-containing protein [Bacteroidaceae bacterium]	WP_148365213
DUF3874 domain-containing protein [Bacteroidaceae bacterium]	WP_148365379
DUF3874 domain-containing protein [Bacteroidaceae bacterium]	WP_172500667;GFH98238
DUF3874 domain-containing protein [Bacteroidaceae bacterium]	WP_177591286
DUF3874 domain-containing protein [Bacteroidaceae bacterium]	WP_177735962
DUF3874 domain-containing protein [Bacteroidaceae bacterium]	WP_178266555
DUF3874 domain-containing protein [Bacteroidaceae bacterium]	WP_178285159
DUF3874 domain-containing protein [Bacteroidaceae bacterium]	WP_178303869
DUF3874 domain-containing protein [Bacteroidaceae bacterium]	WP_178305423
DUF3874 domain-containing protein [Bacteroidaceae bacterium]	WP_178666181
DUF3874 domain-containing protein [Bacteroidaceae bacterium]	WP_178683647
DUF3874 domain-containing protein [Bacteroidaceae bacterium]	WP_178794001
DUF3874 domain-containing protein [Bacteroides acidifaciens]	WP_024986026
DUF3874 domain-containing protein [Bacteroides acidifaciens]	WP_024988427
DUF3874 domain-containing protein [Bacteroides acidifaciens]	WP_024988729
DUF3874 domain-containing protein [Bacteroides acidifaciens]	WP_044654793
DUF3874 domain-containing protein [Bacteroides acidifaciens]	WP_044655352
DUF3874 domain-containing protein [Bacteroides acidifaciens]	WP_121766110;RLT65626;RLT80134
DUF3874 domain-containing protein [Bacteroides acidifaciens]	WP_121766365;NDO54969;RLT65240;RLT79132;TFU44727;TGX98257
DUF3874 domain-containing protein [Bacteroides acidifaciens]	WP_121766644;RLT64863;RLT81648
DUF3874 domain-containing protein [Bacteroides acidifaciens]	WP_135037261;NDO52865;TFU50055;TGY05348
DUF3874 domain-containing protein [Bacteroides acidifaciens]	WP_135038274;NDO53964;TFU48626
DUF3874 domain-containing protein [Bacteroides acidifaciens]	WP_136013309;TGY08689
DUF3874 domain-containing protein [Bacteroides acidifaciens]	WP_148332514
DUF3874 domain-containing protein [Bacteroides acidifaciens]	WP_172503641;GFH85374
DUF3874 domain-containing protein [Bacteroides acidifaciens]	WP_172503902;GFH86568
DUF3874 domain-containing protein [Bacteroides acidifaciens]	WP_175628486
DUF3874 domain-containing protein [Bacteroides acidifaciens]	WP_175630061
DUF3874 domain-containing protein [Bacteroides acidifaciens]	WP_175630705
DUF3874 domain-containing protein [Bacteroides acidifaciens]	WP_175630813
DUF3874 domain-containing protein [Bacteroides bouchesdurhonensis]	WP_077152960
DUF3874 domain-containing protein [Bacteroides bouchesdurhonensis]	WP_077155093
DUF3874 domain-containing protein [Bacteroides bouchesdurhonensis]	WP_077155900
DUF3874 domain-containing protein [Bacteroides bouchesdurhonensis]	WP_077155963
DUF3874 domain-containing protein [Bacteroides bouchesdurhonensis]	WP_148372792
DUF3874 domain-containing protein [Bacteroides bouchesdurhonensis]	WP_148372971
DUF3874 domain-containing protein [Bacteroides bouchesdurhonensis]	WP_148373098
DUF3874 domain-containing protein [Bacteroides caccae]	WP_005677028;CCZ74749;ASM65297;EDM21638;KAA2321585;KAA2324272
DUF3874 domain-containing protein [Bacteroides caccae]	WP_005678747;ASM67703;EDM19800;KAA5476078;KAA5487004;KAA5487337
DUF3874 domain-containing protein [Bacteroides caccae]	WP_005679327;ASM65392;EDM19436;PQL35893
DUF3874 domain-containing protein [Bacteroides caccae]	WP_005682252;EIY17454
DUF3874 domain-containing protein [Bacteroides caccae]	WP_005682417;EIY17649
DUF3874 domain-containing protein [Bacteroides caccae]	WP_005682670;EIY16996;KAA5452910;KAA5455169;KAA5461255;KAA5474863
DUF3874 domain-containing protein [Bacteroides caccae]	WP_055170040;CUO65770
DUF3874 domain-containing protein [Bacteroides caccae]	WP_055170110;RHM99214;CUO70016;CUP98188
DUF3874 domain-containing protein [Bacteroides caccae]	WP_055173123;CUP89462
DUF3874 domain-containing protein [Bacteroides caccae]	WP_055256144;OKZ14147;KAA5465229;KAA5481378;KAA5489986;RHG53537
DUF3874 domain-containing protein [Bacteroides caccae]	WP_055256353;CUQ25815
DUF3874 domain-containing protein [Bacteroides caccae]	WP_122118081;KAA5442095;KAA5460432;RGN43512
DUF3874 domain-containing protein [Bacteroides caccae]	WP_122118111;RGN43616;RGR72581
DUF3874 domain-containing protein [Bacteroides caccae]	WP_122118459;RGD79950;RGN41026;RGY16109;RGY27589;RGZ28034
DUF3874 domain-containing protein [Bacteroides caccae]	WP_122134126;RGD78767;RGY16755;RGY28330
DUF3874 domain-containing protein [Bacteroides caccae]	WP_122134458;RGY14255;RGY25324;RGZ27047;RHA24291
DUF3874 domain-containing protein [Bacteroides caccae]	WP_122139018;RGR73160
DUF3874 domain-containing protein [Bacteroides caccae]	WP_122139429;KAA2316417;KAA2320973;KAA2327417;KAA2328596;KAA2330560
DUF3874 domain-containing protein [Bacteroides caccae]	WP_122264007;RHD53564
DUF3874 domain-containing protein [Bacteroides caccae]	WP_122265021;RHD44555
DUF3874 domain-containing protein [Bacteroides caccae]	WP_122270208;KAA5450516;KAA5455645;KAA5461978;KAA5476196;RHG53425
DUF3874 domain-containing protein [Bacteroides caccae]	WP_122295446;RHH91280
DUF3874 domain-containing protein [Bacteroides caccae]	WP_122295797;RHH86163
DUF3874 domain-containing protein [Bacteroides caccae]	WP_122365063;KAA5453424;KAA5455538;KAA5462085;KAA5476304;RGD80833
DUF3874 domain-containing protein [Bacteroides caccae]	WP_130056536;KAA5469088;KAA5481486;KAA5490095;RYU07687
DUF3874 domain-containing protein [Bacteroides caccae]	WP_138333605
DUF3874 domain-containing protein [Bacteroides caccae]	WP_138334038
DUF3874 domain-containing protein [Bacteroides caccae]	WP_149882363;KAA2321692;KAA2324378;KAA2332304;KAA2335858;KAA2336219
DUF3874 domain-containing protein [Bacteroides caccae]	WP_149927707;KAA5483191;KAA5495792;KAA5496211;KAA5507460
DUF3874 domain-containing protein [Bacteroides caccae]	WP_149928124;KAA5483544;KAA5490689;KAA5495901;KAA5507571
DUF3874 domain-containing protein [Bacteroides caccae]	WP_149935180;KAA5443395;KAA5463692
DUF3874 domain-containing protein [Bacteroides caecimuris]	WP_065540077;ANU59456;NDO61719;OXE63200
DUF3874 domain-containing protein [Bacteroides caecimuris]	WP_065540275;ANU59662;OXE66774
DUF3874 domain-containing protein [Bacteroides caecimuris]	WP_120466696;RKJ04292
DUF3874 domain-containing protein [Bacteroides caecimuris]	WP_120468325;RKJ00659
DUF3874 domain-containing protein [Bacteroides caecimuris]	WP_120469511;RKI98823
DUF3874 domain-containing protein [Bacteroides caecimuris]	WP_162222855;NDO58963
DUF3874 domain-containing protein [Bacteroides caecimuri]	WP_135999416;TGY37861
DUF3874 domain-containing protein [Bacteroides caecimuri]	WP_135999756;TGY33534
DUF3874 domain-containing protein [Bacteroides cellulosilyticus]	WP_007209854;EEF91896
DUF3874 domain-containing protein [Bacteroides cellulosilyticus]	WP_007212817;EEF88919;KAA5410267;RYU20116;SCK00880
DUF3874 domain-containing protein [Bacteroides cellulosilyticus]	WP_007214531;EEF87202;KAA5407185;RYU16099
DUF3874 domain-containing protein [Bacteroides cellulosilyticus]	WP_007215525;EIY39023;KAA5420169;KWR51920;HCY72119
DUF3874 domain-containing protein [Bacteroides cellulosilyticus]	WP_007216173;EIY35419
DUF3874 domain-containing protein [Bacteroides cellulosilyticus]	WP_007216293;EIY34808;KAA5417703;KWR59020
DUF3874 domain-containing protein [Bacteroides cellulosilyticus]	WP_007218493;EIY25608
DUF3874 domain-containing protein [Bacteroides cellulosilyticus]	WP_029426728;ALJ62236;RGQ09541
DUF3874 domain-containing protein [Bacteroides cellulosilyticus]	WP_029428082;RGQ14903
DUF3874 domain-containing protein [Bacteroides cellulosilyticus]	WP_029428443;ALJ58344;RGQ16693
DUF3874 domain-containing protein [Bacteroides cellulosilyticus]	WP_060407678;KAA5412603;KWR58867
DUF3874 domain-containing protein [Bacteroides cellulosilyticus]	WP_118402132;RGS38092
DUF3874 domain-containing protein [Bacteroides cellulosilyticus]	WP_118402293;RGS37734
DUF3874 domain-containing protein [Bacteroides cellulosilyticus]	WP_118402611;RGS36474
DUF3874 domain-containing protein [Bacteroides cellulosilyticus]	WP_118403833;RGS32199
DUF3874 domain-containing protein [Bacteroides cellulosilyticus]	WP_118403897;RGS31786
DUF3874 domain-containing protein [Bacteroides cellulosilyticus]	WP_118434662;RGU29892
DUF3874 domain-containing protein [Bacteroides cellulosilyticus]	WP_118435440;RGU27255
DUF3874 domain-containing protein [Bacteroides cellulosilyticus]	WP_118436666;RGU24893
DUF3874 domain-containing protein [Bacteroides cellulosilyticus]	WP_118437392;RGU22484
DUF3874 domain-containing protein [Bacteroides cellulosilyticus]	WP_118437493;RGU21662
DUF3874 domain-containing protein [Bacteroides cellulosilyticus]	WP_129615567
DUF3874 domain-containing protein [Bacteroides cellulosilyticus]	WP_129616401
DUF3874 domain-containing protein [Bacteroides cellulosilyticus]	WP_129616830
DUF3874 domain-containing protein [Bacteroides cellulosilyticus]	WP_129617078
DUF3874 domain-containing protein [Bacteroides cellulosilyticus]	WP_149920765;KAA5411746
DUF3874 domain-containing protein [Bacteroides cellulosilyticus]	WP_149934085;KAA5425341
DUF3874 domain-containing protein [Bacteroides cellulosilyticus]	WP_149934544;KAA5419688;KAA5436928
DUF3874 domain-containing protein [Bacteroides cellulosilyticus]	WP_149945991;KAA5422558
DUF3874 domain-containing protein [Bacteroides cellulosilyticus]	WP_149946479;KAA5420357
DUF3874 domain-containing protein [Bacteroides cellulosilyticus]	WP_149947873;KAA5415357
DUF3874 domain-containing protein [Bacteroides cellulosilyticus]	WP_149949465;KAA5410551;RYU21468
DUF3874 domain-containing protein [Bacteroides cellulosilyticus]	WP_149949916;KAA5408449;RYU16994
DUF3874 domain-containing protein [Bacteroides cellulosilyticus]	WP_149950557;KAA5403291;RYU12569
DUF3874 domain-containing protein [Bacteroides clarus]	WP_087412617;OUP34434
DUF3874 domain-containing protein [Bacteroides clarus]	WP_118047140;RGV35581;RGV52822
DUF3874 domain-containing protein [Bacteroides congonensis]	WP_073344258
DUF3874 domain-containing protein [Bacteroides congonensis]	WP_073346788
DUF3874 domain-containing protein [Bacteroides congonensis]	WP_073348501
DUF3874 domain-containing protein [Bacteroides faecichinchillae]	WP_025074252;THG68564;SHE95202
DUF3874 domain-containing protein [Bacteroides faecichinchillae]	WP_025074313;THG68634;SHE92540
DUF3874 domain-containing protein [Bacteroides faecichinchillae]	WP_025075234;THG66321;SHF50686
DUF3874 domain-containing protein [Bacteroides faecis]	WP_010536748;CDC89905;KAA5272023;KAA5282116;RGO36792;RGU17713
DUF3874 domain-containing protein [Bacteroides faecis]	WP_010537080;RGU13881;CDC89594;SDW20288
DUF3874 domain-containing protein [Bacteroides faecis]	WP_010537416;CDC88731;SDW74916
DUF3874 domain-containing protein [Bacteroides faecis]	WP_022302544;RGO30132;CDC90532
DUF3874 domain-containing protein [Bacteroides faecis]	WP_055268684;KAA5261631;KAA5291424;KAA5298549;CUO43203
DUF3874 domain-containing protein [Bacteroides faecis]	WP_055269155;CUO87843
DUF3874 domain-containing protein [Bacteroides faecis]	WP_083312133;KAA5274623;KAA5280664;RGO29724
DUF3874 domain-containing protein [Bacteroides faecis]	WP_109115129
DUF3874 domain-containing protein [Bacteroides faecis]	WP_109115409
DUF3874 domain-containing protein [Bacteroides faecis]	WP_109115885
DUF3874 domain-containing protein [Bacteroides faecis]	WP_117615595;RGO29500
DUF3874 domain-containing protein [Bacteroides faecis]	WP_117615615;RGO29240
DUF3874 domain-containing protein [Bacteroides faecis]	WP_118036740;RGU16340
DUF3874 domain-containing protein [Bacteroides faecis]	WP_118036818;RGU12608
DUF3874 domain-containing protein [Bacteroides faecis]	WP_130061765;KAA5268501;RYT87122
DUF3874 domain-containing protein [Bacteroides faecis]	WP_138336336;KAA5264650;KAA5294960;KAA5302485
DUF3874 domain-containing protein [Bacteroides faecis]	WP_138336890;KAA5258310;KAA5285796;KAA5295625
DUF3874 domain-containing protein [Bacteroides faecis]	WP_138337701
DUF3874 domain-containing protein [Bacteroides faecis]	WP_138338313;KAA5261589;KAA5288285;KAA5298431
DUF3874 domain-containing protein [Bacteroides faecis]	WP_149932026;KAA5265920;KAA5291170;KAA5299576
DUF3874 domain-containing protein [Bacteroides faecis]	WP_149935713;KAA5276952
DUF3874 domain-containing protein [Bacteroides faecis]	WP_162533245
DUF3874 domain-containing protein [Bacteroides faecis]	WP_171033337
DUF3874 domain-containing protein [Bacteroides finegoldii]	WP_007754091;EEX45013;CUN39568
DUF3874 domain-containing protein [Bacteroides finegoldii]	WP_007754866;EEX44725;KAA5216023;KAA5220263;KAA5224609;KAA5229294
DUF3874 domain-containing protein [Bacteroides finegoldii]	WP_007758993;EKJ91514
DUF3874 domain-containing protein [Bacteroides finegoldii]	WP_007763938;EKJ90582
DUF3874 domain-containing protein [Bacteroides finegoldii]	WP_007767128;EKJ89188
DUF3874 domain-containing protein [Bacteroides finegoldii]	WP_022274918;CDC51381;KAA5218324;KAA5222068;KAA5227286;KAA5230747
DUF3874 domain-containing protein [Bacteroides finegoldii]	WP_029425857
DUF3874 domain-containing protein [Bacteroides finegoldii]	WP_055278589;CUN87211
DUF3874 domain-containing protein [Bacteroides finegoldii]	WP_055279558;CUO89596
DUF3874 domain-containing protein [Bacteroides finegoldii]	WP_070099515
DUF3874 domain-containing protein [Bacteroides finegoldii]	WP_081449072;KAA5217907;KAA5221637;KAA5224901;KAA5230565;KAA5235295
DUF3874 domain-containing protein [Bacteroides finegoldii]	WP_085961872;KAA5215642;KAA5219582;KAA5226074;KAA5229160;KAA5233435
DUF3874 domain-containing protein [Bacteroides fluxus]	WP_009123579;EGF59666
DUF3874 domain-containing protein [Bacteroides fluxus]	WP_009126380;EGF51952
DUF3874 domain-containing protein [Bacteroides fragilis]	WP_005782129;EFR55568;QKH86048
DUF3874 domain-containing protein [Bacteroides fragilis]	WP_005804089;EES85262;EIY93419;EXY39074;EXY72688;EXZ66081;EYA50797;EYB07703;CDD42021
DUF3874 domain-containing protein [Bacteroides fragilis]	WP_032531580
DUF3874 domain-containing protein [Bacteroides fragilis]	WP_032539193
DUF3874 domain-containing protein [Bacteroides fragilis]	WP_032543014
DUF3874 domain-containing protein [Bacteroides fragilis]	WP_044300926
DUF3874 domain-containing protein [Bacteroides fragilis]	WP_065739433;OCL20099;OCM97501
DUF3874 domain-containing protein [Bacteroides fragilis]	WP_080690322
DUF3874 domain-containing protein [Bacteroides fragilis]	WP_080783837;AUI49281;QCQ52122;RGN67033
DUF3874 domain-containing protein [Bacteroides fragilis]	WP_082193025
DUF3874 domain-containing protein [Bacteroides fragilis]	WP_084819301
DUF3874 domain-containing protein [Bacteroides fragilis]	WP_084821466
DUF3874 domain-containing protein [Bacteroides fragilis]	WP_084825031;PWM80603;KAA4697718;KAA4706402;KAA4715002;KAA4728259
DUF3874 domain-containing protein [Bacteroides fragilis]	WP_165354094
DUF3874 domain-containing protein [Bacteroides fragilis]	WP_181996074
DUF3874 domain-containing protein [Bacteroides fragilis]	WP_181996330
DUF3874 domain-containing protein [Bacteroides fragilis]	WP_182423335
DUF3874 domain-containing protein [Bacteroides gallinarum]	WP_025068634
DUF3874 domain-containing protein [Bacteroides graminisolvens]	WP_024996847
DUF3874 domain-containing protein [Bacteroides graminisolvens]	WP_027318011
DUF3874 domain-containing protein [Bacteroides intestinalis]	WP_007660061;EDV07558
DUF3874 domain-containing protein [Bacteroides intestinalis]	WP_007664077;EDV03801
DUF3874 domain-containing protein [Bacteroides intestinalis]	WP_007665042;EDV04361
DUF3874 domain-containing protein [Bacteroides intestinalis]	WP_007665158;EDV04437
DUF3874 domain-containing protein [Bacteroides intestinalis]	WP_021968313;RHI35614;CCY87066
DUF3874 domain-containing protein [Bacteroides intestinalis]	WP_022391812;RGV50253;RHA56463;CDD91008
DUF3874 domain-containing protein [Bacteroides intestinalis]	WP_022393588;RGV56338;RHA61909;CDD95656
DUF3874 domain-containing protein [Bacteroides intestinalis]	WP_022394392;RGV57015;RHA60865;CDD97531
DUF3874 domain-containing protein [Bacteroides intestinalis]	WP_044532006
DUF3874 domain-containing protein [Bacteroides intestinalis]	WP_044532208
DUF3874 domain-containing protein [Bacteroides intestinalis]	WP_044533691;KAA4686621;KAA4719194;RGX85869;RHE78748;RYT73166
DUF3874 domain-containing protein [Bacteroides intestinalis]	WP_061434333;KXT54120
DUF3874 domain-containing protein [Bacteroides intestinalis]	WP_061434561;KXT53981
DUF3874 domain-containing protein [Bacteroides intestinalis]	WP_061436473;KXT49048
DUF3874 domain-containing protein [Bacteroides intestinalis]	WP_061438373;KXT40578
DUF3874 domain-containing protein [Bacteroides intestinalis]	WP_115501649;QDO71044;RGT48338
DUF3874 domain-containing protein [Bacteroides intestinalis]	WP_115502823;QDO69942;RGT54080;RHN08770
DUF3874 domain-containing protein [Bacteroides intestinalis]	WP_117692582;RGJ55496
DUF3874 domain-containing protein [Bacteroides intestinalis]	WP_117694242;KAA4689761;KAA4721865;RGJ49939;RHE81388;RHL94299
DUF3874 domain-containing protein [Bacteroides intestinalis]	WP_117707113;RGK24683
DUF3874 domain-containing protein [Bacteroides intestinalis]	WP_117707176;RGK24847;RGX85946
DUF3874 domain-containing protein [Bacteroides intestinalis]	WP_117707390;RGK23588
DUF3874 domain-containing protein [Bacteroides intestinalis]	WP_118216151;RHE85207
DUF3874 domain-containing protein [Bacteroides intestinalis]	WP_118220699;RHE95538
DUF3874 domain-containing protein [Bacteroides intestinalis]	WP_118222692;RHE90356
DUF3874 domain-containing protein [Bacteroides intestinalis]	WP_118308126;RHI35544
DUF3874 domain-containing protein [Bacteroides intestinalis]	WP_118308396;RHI28992
DUF3874 domain-containing protein [Bacteroides intestinalis]	WP_118421353;RGV53965;RHA59787
DUF3874 domain-containing protein [Bacteroides intestinalis]	WP_118421972;RGV50934;RHA57033
DUF3874 domain-containing protein [Bacteroides intestinalis]	WP_118422912;RHL93760
DUF3874 domain-containing protein [Bacteroides intestinalis]	WP_118423507;RHL88384
DUF3874 domain-containing protein [Bacteroides intestinalis]	WP_118424335;RGX84341
DUF3874 domain-containing protein [Bacteroides intestinalis]	WP_118477236;RHN04767
DUF3874 domain-containing protein [Bacteroides intestinalis]	WP_130069819;KAA4693607;KAA4723933;RYT81941
DUF3874 domain-containing protein [Bacteroides intestinalis]	WP_130069874;KAA4692745;KAA4722279;RYT81405
DUF3874 domain-containing protein [Bacteroides intestinalis]	WP_138291184
DUF3874 domain-containing protein [Bacteroides intestinalis]	WP_138292598
DUF3874 domain-containing protein [Bacteroides luti]	WP_073399081;SHE67125
DUF3874 domain-containing protein [Bacteroides luti]	WP_073399842;SHE96016
DUF3874 domain-containing protein [Bacteroides luti]	WP_073399910;SHE97824
DUF3874 domain-containing protein [Bacteroides luti]	WP_073401112;SHF33588
DUF3874 domain-containing protein [Bacteroides luti]	WP_073401387;SHF41206
DUF3874 domain-containing protein [Bacteroides luti]	WP_073402032;SHF56468
DUF3874 domain-containing protein [Bacteroides oleiciplenus]	WP_009130956;EKU89447
DUF3874 domain-containing protein [Bacteroides oleiciplenus]	WP_009131286;EKU88887
DUF3874 domain-containing protein [Bacteroides oleiciplenus]	WP_117723017;RGN40201
DUF3874 domain-containing protein [Bacteroides oleiciplenus]	WP_117723639;RGN38390
DUF3874 domain-containing protein [Bacteroides oleiciplenus]	WP_117723771;RGN37269
DUF3874 domain-containing protein [Bacteroides oleiciplenus]	WP_117724142;RGN35839
DUF3874 domain-containing protein [Bacteroides ovatus]	WP_004296401;ALJ47453;EDO13336;PQL44321;SCV06858;SDZ64116
DUF3874 domain-containing protein [Bacteroides ovatus]	WP_004299806;ALJ48461;EDO10935;KAA3800478;KAA3809345;KAA3810517
DUF3874 domain-containing protein [Bacteroides ovatus]	WP_004301995;ALJ49314;EDO09455;PQL42695;SCV08737;SDY55844
DUF3874 domain-containing protein [Bacteroides ovatus]	WP_004302302;EDO09726;ALJ49558;SCV08981;SDZ50731;SQA50908
DUF3874 domain-containing protein [Bacteroides ovatus]	WP_004304905;EGN03035;KAA4072464;KAA4080696;KAA4102990;KAA4116520
DUF3874 domain-containing protein [Bacteroides ovatus]	WP_004305011;EGN03119;KAA4072381;KAA4080779;KAA4102907;KAA4116437
DUF3874 domain-containing protein [Bacteroides ovatus]	WP_004305833;EGN01715
DUF3874 domain-containing protein [Bacteroides ovatus]	WP_004307416;EGM98086;KAA4067253;KAA4081095;KAA4102591;KAA4109507
DUF3874 domain-containing protein [Bacteroides ovatus]	WP_004324356;EIY70015;KAA3979676;KAA3983087;KAA3991086;KAA3991298
DUF3874 domain-containing protein [Bacteroides ovatus]	WP_004325434;EIY65765;NUN80103;NUO28048;OUP94191;CUQ49720
DUF3874 domain-containing protein [Bacteroides ovatus]	WP_004326397;EIY61258;KAA3981409;KAA3982472;KAA3992886;KAA3992965
DUF3874 domain-containing protein [Bacteroides ovatus]	WP_015531336;CBK66184
DUF3874 domain-containing protein [Bacteroides ovatus]	WP_022199421;CDB60790
DUF3874 domain-containing protein [Bacteroides ovatus]	WP_022199848;CDB58237;KAA3976892;KAA4559291;KAA4560920;KAA4568077
DUF3874 domain-containing protein [Bacteroides ovatus]	WP_032842865;KDS17958;KDS47392
DUF3874 domain-containing protein [Bacteroides ovatus]	WP_032848454;KAA3941206;KAA3947826;KAA3960268;KAA3962365;KAA3983074
DUF3874 domain-containing protein [Bacteroides ovatus]	WP_032852181;QGT71846;RGV97963
DUF3874 domain-containing protein [Bacteroides ovatus]	WP_052587946;ALJ46980;PQL44730;SCV06387;SDY99965;SQA55397
DUF3874 domain-containing protein [Bacteroides ovatus]	WP_052587950;ALJ46834;KAA3799076;KAA3806307;KAA3809837;KAA3816000
DUF3874 domain-containing protein [Bacteroides ovatus]	WP_060451089;KWR65001
DUF3874 domain-containing protein [Bacteroides ovatus]	WP_061447736
DUF3874 domain-containing protein [Bacteroides ovatus]	WP_061448214;KXT45688
DUF3874 domain-containing protein [Bacteroides ovatus]	WP_070101921
DUF3874 domain-containing protein [Bacteroides ovatus]	WP_070103016;KAA3943337;KAA3950336;KAA3965336;KAA3983791;KAA3987748
DUF3874 domain-containing protein [Bacteroides ovatus]	WP_074556325;SDB75120
DUF3874 domain-containing protein [Bacteroides ovatus]	WP_074558237;SDB77305;SDH50227
DUF3874 domain-containing protein [Bacteroides ovatus]	WP_074637338;SDH88189
DUF3874 domain-containing protein [Bacteroides ovatus]	WP_074637908
DUF3874 domain-containing protein [Bacteroides ovatus]	WP_074638369;SDI50426
DUF3874 domain-containing protein [Bacteroides ovatus]	WP_074638690;SDI81896
DUF3874 domain-containing protein [Bacteroides ovatus]	WP_080558382
DUF3874 domain-containing protein [Bacteroides ovatus]	WP_080564506;QGT73885
DUF3874 domain-containing protein [Bacteroides ovatus]	WP_085929299;QGT74057;RGW03219
DUF3874 domain-containing protein [Bacteroides ovatus]	WP_085930523;KAA3942442;KAA3949005;KAA3959908;KAA3961746;KAA3984879
DUF3874 domain-containing protein [Bacteroides ovatus]	WP_085936332;KAA3905847;KAA3915440
DUF3874 domain-containing protein [Bacteroides ovatus]	WP_085939384;KAA3792889;KAA3799565;KAA3810794;KAA3815052;KAA3824989
DUF3874 domain-containing protein [Bacteroides ovatus]	WP_115484330;RDT81422;RHH38699;RHK28820;RKJ74012
DUF3874 domain-containing protein [Bacteroides ovatus]	WP_115484917;RDT78971;RGP08514;RHH44405;RHK33323;RKJ70228
DUF3874 domain-containing protein [Bacteroides ovatus]	WP_117611032;RGP05331
DUF3874 domain-containing protein [Bacteroides ovatus]	WP_118032158;KAA4065487;KAA4074904;KAA4092730;KAA4108163;KAA4108624
DUF3874 domain-containing protein [Bacteroides ovatus]	WP_118032520;KAA4070602;KAA4078642;KAA4097520;KAA4112508;KAA4114035
DUF3874 domain-containing protein [Bacteroides ovatus]	WP_118058571;KAA4065262;KAA4074749;KAA4092452;KAA4107921;KAA4112075
DUF3874 domain-containing protein [Bacteroides ovatus]	WP_118161214;KAA3977275;RGZ63070;RHD29190
DUF3874 domain-containing protein [Bacteroides ovatus]	WP_118161289;KAA3978155;RHD27848
DUF3874 domain-containing protein [Bacteroides ovatus]	WP_118218216;RHF35918;KAB1325392;QDM12568;RHK24000;RHL41440
DUF3874 domain-containing protein [Bacteroides ovatus]	WP_118418554;RGS85045
DUF3874 domain-containing protein [Bacteroides ovatus]	WP_138342118
DUF3874 domain-containing protein [Bacteroides ovatus]	WP_138343209
DUF3874 domain-containing protein [Bacteroides ovatus]	WP_149939395;KAA3798932;KAA3806451;KAA3809979;KAA3815856;KAA3820343
DUF3874 domain-containing protein [Bacteroides ovatus]	WP_155272789
DUF3874 domain-containing protein [Bacteroides ovatus]	WP_171033840
DUF3874 domain-containing protein [Bacteroides ovatus]	WP_171036013
DUF3874 domain-containing protein [Bacteroides ovatus]	WP_171038619
DUF3874 domain-containing protein [Bacteroides ovatus]	WP_175353465;NUN76724;NUO25358
DUF3874 domain-containing protein [Bacteroides ovatus]	WP_175353774;NUN79616;NUO27000
DUF3874 domain-containing protein [Bacteroides ovatus]	WP_181884924
DUF3874 domain-containing protein [Bacteroides ovatus]	WP_182281594
DUF3874 domain-containing protein [Bacteroides ovatus]	WP_182282799
DUF3874 domain-containing protein [Bacteroides ovatus]	WP_182423474
DUF3874 domain-containing protein [Bacteroides reticulotermitis]	WP_044160438;MBB4044024;GAE82635
DUF3874 domain-containing protein [Bacteroides rodentium]	WP_025832621
DUF3874 domain-containing protein [Bacteroides sp. 14(A)]	WP_025726395
DUF3874 domain-containing protein [Bacteroides sp. 14(A)]	WP_029327968
DUF3874 domain-containing protein [Bacteroides sp. 14(A)]	WP_029328073
DUF3874 domain-containing protein [Bacteroides sp. 1_1_14]	WP_008759965;EFI06427
DUF3874 domain-containing protein [Bacteroides sp. 1_1_14]	WP_032850780
DUF3874 domain-containing protein [Bacteroides sp. 1_1_30]	WP_008641042;EGN08924
DUF3874 domain-containing protein [Bacteroides sp. 1_1_30]	WP_083823419;KAA3921080;KAA3926225;KAA3969589
DUF3874 domain-containing protein [Bacteroides sp. 224]	WP_163215967;NDV63661
DUF3874 domain-containing protein [Bacteroides sp. 224]	WP_163216160;NDV63738
DUF3874 domain-containing protein [Bacteroides sp. 224]	WP_163217822;NDV65373
DUF3874 domain-containing protein [Bacteroides sp. 224]	WP_163218169;NDV65730
DUF3874 domain-containing protein [Bacteroides sp. 224]	WP_163218384;NDV65976
DUF3874 domain-containing protein [Bacteroides sp. 224]	WP_163218756;NDV66392
DUF3874 domain-containing protein [Bacteroides sp. 2_1_33B]	WP_008773633;EEY82520
DUF3874 domain-containing protein [Bacteroides sp. 2_1_33B]	WP_034531172
DUF3874 domain-containing protein [Bacteroides sp. 2_2_4]	WP_008774976;EEO54043
DUF3874 domain-containing protein [Bacteroides sp. 2_2_4]	WP_008775630;EEO55221
DUF3874 domain-containing protein [Bacteroides sp. 2_2_4]	WP_008776411;EEO56705
DUF3874 domain-containing protein [Bacteroides sp. 2_2_4]	WP_008777383;EEO58486
DUF3874 domain-containing protein [Bacteroides sp. 3_1_13]	WP_049701617;KMW79552
DUF3874 domain-containing protein [Bacteroides sp. 3_1_13]	WP_049701769;KMW79122
DUF3874 domain-containing protein [Bacteroides sp. 3_1_23]	WP_008649153;EFI38841
DUF3874 domain-containing protein [Bacteroides sp. 3_1_23]	WP_008649654;EFI38601
DUF3874 domain-containing protein [Bacteroides sp. 3_1_23]	WP_008649803;EFI38246
DUF3874 domain-containing protein [Bacteroides sp. 3_1_23]	WP_032852823
DUF3874 domain-containing protein [Bacteroides sp. 3_1_23]	WP_083792397
DUF3874 domain-containing protein [Bacteroides sp. 3_1_33FAA]	WP_008652852;EEZ23436
DUF3874 domain-containing protein [Bacteroides sp. 3_1_40A]	WP_008781975;EFV67096
DUF3874 domain-containing protein [Bacteroides sp. 4_1_36]	WP_008664126;EFV25968;HCW56561
DUF3874 domain-containing protein [Bacteroides sp. 4_1_36]	WP_117589845;RGN79057
DUF3874 domain-containing protein [Bacteroides sp. 519]	WP_163211437;NDV57759
DUF3874 domain-containing protein [Bacteroides sp. 519]	WP_163211921;NDV57995
DUF3874 domain-containing protein [Bacteroides sp. 519]	WP_163215197;NDV60318
DUF3874 domain-containing protein [Bacteroides sp. 519]	WP_163215402;NDV60524
DUF3874 domain-containing protein [Bacteroides sp. 51]	WP_163173991;NDV81653
DUF3874 domain-containing protein [Bacteroides sp. 51]	WP_163175102;NDV82452
DUF3874 domain-containing protein [Bacteroides sp. 51]	WP_163176153;NDV83524
DUF3874 domain-containing protein [Bacteroides sp. 9_1_42FAA]	WP_008673712;EEO61467
DUF3874 domain-containing protein [Bacteroides sp. A1C1]	WP_131225548;QBJ18078
DUF3874 domain-containing protein [Bacteroides sp. AF04-22]	WP_120151699;RJV66988
DUF3874 domain-containing protein [Bacteroides sp. AF18-33]	WP_120175624;RJV54790
DUF3874 domain-containing protein [Bacteroides sp. AF18-33]	WP_120175759;RJV48642
DUF3874 domain-containing protein [Bacteroides sp. AF20-13LB]	WP_120172525;RJV42444
DUF3874 domain-containing protein [Bacteroides sp. AF26-10BH]	WP_120141198;RJV20663
DUF3874 domain-containing protein [Bacteroides sp. AF26-10BH]	WP_120141536;RJV13108
DUF3874 domain-containing protein [Bacteroides sp. AF29-11]	WP_120130537;RJV04375
DUF3874 domain-containing protein [Bacteroides sp. AF29-11]	WP_120130546;RJV04002
DUF3874 domain-containing protein [Bacteroides sp. AF32-15BH]	WP_120140080;RJV14750
DUF3874 domain-containing protein [Bacteroides sp. AF32-8BH]	WP_117513647;RGE78440
DUF3874 domain-containing protein [Bacteroides sp. AF34-31BH]	WP_120138482;RJV06926
DUF3874 domain-containing protein [Bacteroides sp. AF34-31BH]	WP_120139546;RJV02900
DUF3874 domain-containing protein [Bacteroides sp. AF37-16AC]	WP_120137336;RJU19411
DUF3874 domain-containing protein [Bacteroides sp. AM16-13]	WP_120143982;RGD50678
DUF3874 domain-containing protein [Bacteroides sp. AM16-13]	WP_120144466;RGD49412
DUF3874 domain-containing protein [Bacteroides sp. AM16-13]	WP_120144790;RGD48618
DUF3874 domain-containing protein [Bacteroides sp. AM16-13]	WP_120145204;RGD47601
DUF3874 domain-containing protein [Bacteroides sp. AM16-24]	WP_118294364;RHI12721
DUF3874 domain-containing protein [Bacteroides sp. AM16-24]	WP_118295132;RHI10017
DUF3874 domain-containing protein [Bacteroides sp. AM16-24]	WP_118295203;RHI09177
DUF3874 domain-containing protein [Bacteroides sp. AM16-24]	WP_118295787;RHI07689
DUF3874 domain-containing protein [Bacteroides sp. AM23-12]	WP_117576845;RGC86935
DUF3874 domain-containing protein [Bacteroides sp. AM23-12]	WP_117576921;RGC87056
DUF3874 domain-containing protein [Bacteroides sp. AM23-18]	WP_117475320;RGD25003
DUF3874 domain-containing protein [Bacteroides sp. AM28-6]	WP_120010749;RJU72392
DUF3874 domain-containing protein [Bacteroides sp. AM30-16]	WP_119979796;RJU50228
DUF3874 domain-containing protein [Bacteroides sp. AM32-11AC]	WP_119958185;RJU42185
DUF3874 domain-containing protein [Bacteroides sp. AM37-9]	WP_120067060;RJU66945
DUF3874 domain-containing protein [Bacteroides sp. AM37-9]	WP_120067525;RJU65145
DUF3874 domain-containing protein [Bacteroides sp. AM37-9]	WP_120067553;RJU64761
DUF3874 domain-containing protein [Bacteroides sp. AM44-19]	WP_119958575;RJU33251
DUF3874 domain-containing protein [Bacteroides sp. AM54-2NS]	WP_128859090;RJU30798
DUF3874 domain-containing protein [Bacteroides sp. AM56-10ce]	WP_128131175;RGE84060
DUF3874 domain-containing protein [Bacteroides sp. AM56-10ce]	WP_128131507;RGE82389
DUF3874 domain-containing protein [Bacteroides sp. AR20]	WP_090612691;SEM79331
DUF3874 domain-containing protein [Bacteroides sp. AR20]	WP_090613605;SEN09411
DUF3874 domain-containing protein [Bacteroides sp. AR20]	WP_090615584;SEO07536
DUF3874 domain-containing protein [Bacteroides sp. AR20]	WP_173664609;SEM38196
DUF3874 domain-containing protein [Bacteroides sp. AR29]	WP_098031838;SOB93069
DUF3874 domain-containing protein [Bacteroides sp. AR29]	WP_098032874;SOC26058
DUF3874 domain-containing protein [Bacteroides sp. CACC 737]	WP_181757213;QMI79053
DUF3874 domain-containing protein [Bacteroides sp. CACC 737]	WP_181757495;QMI80114;QMI82258
DUF3874 domain-containing protein [Bacteroides sp. CBA7301]	WP_167959460;QIU92702
DUF3874 domain-containing protein [Bacteroides sp. CBA7301]	WP_167959523;QIU92765
DUF3874 domain-containing protein [Bacteroides sp. CBA7301]	WP_167959664;QIU92913
DUF3874 domain-containing protein [Bacteroides sp. CBA7301]	WP_167961255;QIU93783
DUF3874 domain-containing protein [Bacteroides sp. CBA7301]	WP_167961473;QIU93900
DUF3874 domain-containing protein [Bacteroides sp. CBA7301]	WP_167963265;QIU94921
DUF3874 domain-containing protein [Bacteroides sp. CBA7301]	WP_167963786;QIU95249
DUF3874 domain-containing protein [Bacteroides sp. CBA7301]	WP_167967039;QIU97344
DUF3874 domain-containing protein [Bacteroides sp. CF01-10NS]	WP_128857348;RJU52470
DUF3874 domain-containing protein [Bacteroides sp. CF01-10NS]	WP_128857520;RJU51339
DUF3874 domain-containing protein [Bacteroides sp. CF01-10NS]	WP_128858479;RJU30874
DUF3874 domain-containing protein [Bacteroides sp. CF01-10NS]	WP_165860847
DUF3874 domain-containing protein [Bacteroides sp. D22]	WP_009040255;EFI13010
DUF3874 domain-containing protein [Bacteroides sp. D22]	WP_085931312
DUF3874 domain-containing protein [Bacteroides sp. D2]	WP_008998034;EFS31309
DUF3874 domain-containing protein [Bacteroides sp. D2]	WP_008998170;EFS31479
DUF3874 domain-containing protein [Bacteroides sp. D2]	WP_008998997;EFS33274
DUF3874 domain-containing protein [Bacteroides sp. D2]	WP_032853222
DUF3874 domain-containing protein [Bacteroides sp. D2]	WP_083852349
DUF3874 domain-containing protein [Bacteroides sp. HF-5287]	WP_182505696;SCH44847
DUF3874 domain-containing protein [Bacteroides sp. HF-5300]	WP_143868826;TRY26886
DUF3874 domain-containing protein [Bacteroides sp. HMSC073E02]	WP_015532734;KDS16472;KDS33038;OFO83827;CBK68979
DUF3874 domain-containing protein [Bacteroides sp. KCTC 15687]	WP_125040387;GCB34145
DUF3874 domain-containing protein [Bacteroides sp. KCTC 15687]	WP_125040451;GCB34224
DUF3874 domain-containing protein [Bacteroides sp. KCTC 15687]	WP_125041173;GCB35220
DUF3874 domain-containing protein [Bacteroides sp. KCTC 15687]	WP_125042403;GCB36936
DUF3874 domain-containing protein [Bacteroides sp. KCTC 15687]	WP_125042904;GCB37476
DUF3874 domain-containing protein [Bacteroides sp. KCTC 15687]	WP_125043250;GCB37779
DUF3874 domain-containing protein [Bacteroides sp. KFT8]	WP_099145946
DUF3874 domain-containing protein [Bacteroides sp. KFT8]	WP_099146875
DUF3874 domain-containing protein [Bacteroides sp. KFT8]	WP_176553155
DUF3874 domain-containing protein [Bacteroides sp. L10-4]	WP_176468027;NVK92183
DUF3874 domain-containing protein [Bacteroides sp. Marseille-P8574]	WP_174647088
DUF3874 domain-containing protein [Bacteroides sp. NM69_E16B]	WP_136008915;TGY09393
DUF3874 domain-containing protein [Bacteroides sp. NMBE5]	WP_110506445
DUF3874 domain-containing protein [Bacteroides sp. OF03-11BH]	WP_120078933;RJX14792
DUF3874 domain-containing protein [Bacteroides sp. OF03-11BH]	WP_120079049;RJX14441
DUF3874 domain-containing protein [Bacteroides sp. OF03-11BH]	WP_120079251;RJX13364
DUF3874 domain-containing protein [Bacteroides sp. OF03-11BH]	WP_120080567;RJX11158
DUF3874 domain-containing protein [Bacteroides sp. OF03-11BH]	WP_120080975;RJX07814
DUF3874 domain-containing protein [Bacteroides sp. OF03-11BH]	WP_165863279
DUF3874 domain-containing protein [Bacteroides sp. OM08-17BH]	WP_117710853;RGM30139;HBO06229
DUF3874 domain-containing protein [Bacteroides stercorirosoris]	WP_025830678;SHJ14018
DUF3874 domain-containing protein [Bacteroides stercorirosoris]	WP_117987204;RGX79194
DUF3874 domain-containing protein [Bacteroides stercoris]	WP_005657260;EDS14053
DUF3874 domain-containing protein [Bacteroides stercoris]	WP_117739901;RGL93759
DUF3874 domain-containing protein [Bacteroides stercoris]	WP_117741132;RGM15602
DUF3874 domain-containing protein [Bacteroides stercoris]	WP_117858495;RGW33017
DUF3874 domain-containing protein [Bacteroides stercoris]	WP_117899219;RHC33799;RHE88686
DUF3874 domain-containing protein [Bacteroides stercoris]	WP_117901702;RGX00050;RHE47898
DUF3874 domain-containing protein [Bacteroides stercoris]	WP_117902780;RGR17835
DUF3874 domain-containing protein [Bacteroides stercoris]	WP_117906786;RHB30548
DUF3874 domain-containing protein [Bacteroides stercoris]	WP_117917564;RGR27206;RGR34732
DUF3874 domain-containing protein [Bacteroides stercoris]	WP_117955338;KAB5268585;RGU48125
DUF3874 domain-containing protein [Bacteroides stercoris]	WP_117984152;KAB5264171;KAB5264282;KAB5282850;KAB5286002;KAB5294226
DUF3874 domain-containing protein [Bacteroides stercoris]	WP_118086317;RHD28678
DUF3874 domain-containing protein [Bacteroides stercoris]	WP_118207559;RHF69770;HAX58112
DUF3874 domain-containing protein [Bacteroides stercoris]	WP_118399449;RHL63289;RHM22070;RHM23979
DUF3874 domain-containing protein [Bacteroides stercoris]	WP_151871305;KAB5277285;KAB5293631;KAB5299195;KAB5303715;KAB5304285
DUF3874 domain-containing protein [Bacteroides stercoris]	WP_151877897;KAB5320575;KAB5330435;KAB5336595;KAB5337814
DUF3874 domain-containing protein [Bacteroides thetaiotaomicron]	WP_008764379;CDE82124;EES68526;KAA0096343;KAA0105917;KAB4488662
DUF3874 domain-containing protein [Bacteroides thetaiotaomicron]	WP_008764484;AAO79397;EES68399;KAA0096454;KAA0105806;KAB4267621
DUF3874 domain-containing protein [Bacteroides thetaiotaomicron]	WP_008764662;EES68176;KAB5441003
DUF3874 domain-containing protein [Bacteroides thetaiotaomicron]	WP_008766755;ALJ42785;EES66964;SEG75989;SPU31135;SQA32288
DUF3874 domain-containing protein [Bacteroides thetaiotaomicron]	WP_008767589;EES68962;KAB5443270
DUF3874 domain-containing protein [Bacteroides thetaiotaomicron]	WP_011108470;AAO77881;KAB4482216;KAB4490857;KAB4494781;KAB4499162
DUF3874 domain-containing protein [Bacteroides thetaiotaomicron]	WP_011108809;AAO78491;KAB4448099;KAB4484392;KAB4492291;KAB4495151
DUF3874 domain-containing protein [Bacteroides thetaiotaomicron]	WP_011109147;AAO79267;KAB4487859;KAB4521315;PQL38315;QMW86508
DUF3874 domain-containing protein [Bacteroides thetaiotaomicron]	WP_011109400;AAO79839;KAB4487117;KAB4491500;KAB4492443;KAB4502200
DUF3874 domain-containing protein [Bacteroides thetaiotaomicron]	WP_016268117;EOR99948;CUP53698
DUF3874 domain-containing protein [Bacteroides thetaiotaomicron]	WP_016268250;EOS00330;KAB4420762;KAB4432025;KAB4434429;KAB4441300
DUF3874 domain-containing protein [Bacteroides thetaiotaomicron]	WP_016268546;EOS00778
DUF3874 domain-containing protein [Bacteroides thetaiotaomicron]	WP_022470307;CDE81442
DUF3874 domain-containing protein [Bacteroides thetaiotaomicron]	WP_022470977;BCA52082;CDE76213
DUF3874 domain-containing protein [Bacteroides thetaiotaomicron]	WP_022471532;BCA48836;CDE78459
DUF3874 domain-containing protein [Bacteroides thetaiotaomicron]	WP_032814345
DUF3874 domain-containing protein [Bacteroides thetaiotaomicron]	WP_048693363;KAA0083172;KAA0099083;RGR96847;HCY32051
DUF3874 domain-containing protein [Bacteroides thetaiotaomicron]	WP_048694168;TSE43468;CUM83046
DUF3874 domain-containing protein [Bacteroides thetaiotaomicron]	WP_048695384;KAA0094238;KAA0106229
DUF3874 domain-containing protein [Bacteroides thetaiotaomicron]	WP_048698586
DUF3874 domain-containing protein [Bacteroides thetaiotaomicron]	WP_054958944
DUF3874 domain-containing protein [Bacteroides thetaiotaomicron]	WP_054960109
DUF3874 domain-containing protein [Bacteroides thetaiotaomicron]	WP_054960299
DUF3874 domain-containing protein [Bacteroides thetaiotaomicron]	WP_055216724;CUP35483
DUF3874 domain-containing protein [Bacteroides thetaiotaomicron]	WP_055216865;CUP39007
DUF3874 domain-containing protein [Bacteroides thetaiotaomicron]	WP_055217099;CUP46363
DUF3874 domain-containing protein [Bacteroides thetaiotaomicron]	WP_055219370
DUF3874 domain-containing protein [Bacteroides thetaiotaomicron]	WP_055229146;KAA0093817;KAA0103642;KAB4459367;KAB4460832;KAB4469856
DUF3874 domain-containing protein [Bacteroides thetaiotaomicron]	WP_055299614;CUP42270
DUF3874 domain-containing protein [Bacteroides thetaiotaomicron]	WP_055300168;CUP65505
DUF3874 domain-containing protein [Bacteroides thetaiotaomicron]	WP_055300501;CUP92795
DUF3874 domain-containing protein [Bacteroides thetaiotaomicron]	WP_055301108;RGX47152
DUF3874 domain-containing protein [Bacteroides thetaiotaomicron]	WP_055301313;CUQ26227
DUF3874 domain-containing protein [Bacteroides thetaiotaomicron]	WP_061473680;KAB5442615;KXT36805
DUF3874 domain-containing protein [Bacteroides thetaiotaomicron]	WP_061474143;KXT32251
DUF3874 domain-containing protein [Bacteroides thetaiotaomicron]	WP_061474384;KXT29608;RGR92621;TSE42991;SEL00636;HCY31045
DUF3874 domain-containing protein [Bacteroides thetaiotaomicron]	WP_062695505;ALJ43103
DUF3874 domain-containing protein [Bacteroides thetaiotaomicron]	WP_062695570;ALJ43340
DUF3874 domain-containing protein [Bacteroides thetaiotaomicron]	WP_070750182;PLS61126
DUF3874 domain-containing protein [Bacteroides thetaiotaomicron]	WP_070750575;PLS60493
DUF3874 domain-containing protein [Bacteroides thetaiotaomicron]	WP_070750873;KAB4490360;KAB4496757;KAB4501087;KAB4507849;KAB4510930
DUF3874 domain-containing protein [Bacteroides thetaiotaomicron]	WP_070750913;PLS60942;RGV69845;RGZ41293;RHF18732;RHI44253
DUF3874 domain-containing protein [Bacteroides thetaiotaomicron]	WP_072066210
DUF3874 domain-containing protein [Bacteroides thetaiotaomicron]	WP_072066333;RGP01870;RGQ43874;RHD88815;RHK38869
DUF3874 domain-containing protein [Bacteroides thetaiotaomicron]	WP_072066481
DUF3874 domain-containing protein [Bacteroides thetaiotaomicron]	WP_072067327
DUF3874 domain-containing protein [Bacteroides thetaiotaomicron]	WP_074859130;TSE41984;SEM06015
DUF3874 domain-containing protein [Bacteroides thetaiotaomicron]	WP_080669273
DUF3874 domain-containing protein [Bacteroides thetaiotaomicron]	WP_081109855
DUF3874 domain-containing protein [Bacteroides thetaiotaomicron]	WP_103877580;SEF51184
DUF3874 domain-containing protein [Bacteroides thetaiotaomicron]	WP_103877621
DUF3874 domain-containing protein [Bacteroides thetaiotaomicron]	WP_103878113;SEG60609
DUF3874 domain-containing protein [Bacteroides thetaiotaomicron]	WP_105100233;PQL38631;QMW86838;SPU29419
DUF3874 domain-containing protein [Bacteroides thetaiotaomicron]	WP_113747952;RHI45280;RHJ68929
DUF3874 domain-containing protein [Bacteroides thetaiotaomicron]	WP_113748702;SQA32510
DUF3874 domain-containing protein [Bacteroides thetaiotaomicron]	WP_113748736;RGQ45009;RHD87379;RHJ70319;SQA32771
DUF3874 domain-containing protein [Bacteroides thetaiotaomicron]	WP_113748759;SQA32907
DUF3874 domain-containing protein [Bacteroides thetaiotaomicron]	WP_117860040;RGX44874
DUF3874 domain-containing protein [Bacteroides thetaiotaomicron]	WP_117977679;RGV69733;RGZ36841;RHF18617;RHI44364;RHL61674
DUF3874 domain-containing protein [Bacteroides thetaiotaomicron]	WP_117977981;RGV67707;RGZ33788;RHF13286;RHI46652
DUF3874 domain-containing protein [Bacteroides thetaiotaomicron]	WP_117978252;RGV66913;RGZ34902;RHF12630;BCA51515
DUF3874 domain-containing protein [Bacteroides thetaiotaomicron]	WP_117979922;RGR94783
DUF3874 domain-containing protein [Bacteroides thetaiotaomicron]	WP_117981236;RGQ44704;RHD81671
DUF3874 domain-containing protein [Bacteroides thetaiotaomicron]	WP_117981581;RGQ40417
DUF3874 domain-containing protein [Bacteroides thetaiotaomicron]	WP_118214540;KAB4452083;RHD83356
DUF3874 domain-containing protein [Bacteroides thetaiotaomicron]	WP_118307664;RHI39400
DUF3874 domain-containing protein [Bacteroides thetaiotaomicron]	WP_118337133;RHJ70420
DUF3874 domain-containing protein [Bacteroides thetaiotaomicron]	WP_118337249;RHJ68396
DUF3874 domain-containing protein [Bacteroides thetaiotaomicron]	WP_118417513;RHL60568
DUF3874 domain-containing protein [Bacteroides thetaiotaomicron]	WP_118417751;RHL56860
DUF3874 domain-containing protein [Bacteroides thetaiotaomicron]	WP_119187862;KAB4447618;KAB4479523;KAB4499882;RGY21828
DUF3874 domain-containing protein [Bacteroides thetaiotaomicron]	WP_119200072;RGZ39602
DUF3874 domain-containing protein [Bacteroides thetaiotaomicron]	WP_129655262
DUF3874 domain-containing protein [Bacteroides thetaiotaomicron]	WP_130041014;KAB4426061;KAB4434085;KAB4437637;KAB4442226;KAB4455509
DUF3874 domain-containing protein [Bacteroides thetaiotaomicron]	WP_130041383;KAB4421922;KAB4430483;KAB4437171;KAB4441022;KAB4454260
DUF3874 domain-containing protein [Bacteroides thetaiotaomicron]	WP_130041650;KAB4426892;KAB4427672;KAB4438500;KAB4440335;KAB4452839
DUF3874 domain-containing protein [Bacteroides thetaiotaomicron]	WP_130042002;KAB4418265;KAB4433047;KAB4437711;KAB4450006;RYT17318
DUF3874 domain-containing protein [Bacteroides thetaiotaomicron]	WP_132060346
DUF3874 domain-containing protein [Bacteroides thetaiotaomicron]	WP_132060531
DUF3874 domain-containing protein [Bacteroides thetaiotaomicron]	WP_132062670
DUF3874 domain-containing protein [Bacteroides thetaiotaomicron]	WP_143919576;TSE45188
DUF3874 domain-containing protein [Bacteroides thetaiotaomicron]	WP_151209584;RGO99634
DUF3874 domain-containing protein [Bacteroides thetaiotaomicron]	WP_165360432;SEL33595
DUF3874 domain-containing protein [Bacteroides thetaiotaomicron]	WP_172556495;BCA48707
DUF3874 domain-containing protein [Bacteroides thetaiotaomicron]	WP_181981930
DUF3874 domain-containing protein [Bacteroides thetaiotaomicron]	WP_182014970
DUF3874 domain-containing protein [Bacteroides thetaiotaomicron]	WP_182423081
DUF3874 domain-containing protein [Bacteroides timonensis]	WP_044271463
DUF3874 domain-containing protein [Bacteroides timonensis]	WP_044271769
DUF3874 domain-containing protein [Bacteroides uniformis]	WP_005832931;CUO23746;EIY81287;EIY82791;KAB4215996;KAB4216453
DUF3874 domain-containing protein [Bacteroides uniformis]	WP_005833578;EIY73909;EIY79211;KAB4207513;KAB4208090;RGX92619
DUF3874 domain-containing protein [Bacteroides uniformis]	WP_005834688;CUN43135;EIY76186;EIY76628;KAB4215174;KAB4215524
DUF3874 domain-containing protein [Bacteroides uniformis]	WP_016272008;EOS11550
DUF3874 domain-containing protein [Bacteroides uniformis]	WP_016272488;EOS10907
DUF3874 domain-containing protein [Bacteroides uniformis]	WP_035446989;KDS56741;KDS62327;OKZ39570;RGN39824;RGN48896
DUF3874 domain-containing protein [Bacteroides uniformis]	WP_035449039;KDS60227;RGX99777;RHD40181
DUF3874 domain-containing protein [Bacteroides uniformis]	WP_035449156;KDS60439;KDS61761
DUF3874 domain-containing protein [Bacteroides uniformis]	WP_035450392;KDS48225;KDS57505;RHD37374;RHJ71157;RHM72520
DUF3874 domain-containing protein [Bacteroides uniformis]	WP_039162920;KDS50744
DUF3874 domain-containing protein [Bacteroides uniformis]	WP_044467956
DUF3874 domain-containing protein [Bacteroides uniformis]	WP_044468237
DUF3874 domain-containing protein [Bacteroides uniformis]	WP_044468399;KAB4224265;KAB4226498;KAB4233292;KAB4243555;KAB4246336
DUF3874 domain-containing protein [Bacteroides uniformis]	WP_057086979;CUN45959
DUF3874 domain-containing protein [Bacteroides uniformis]	WP_057087264;CUO02338
DUF3874 domain-containing protein [Bacteroides uniformis]	WP_057087502;CUO22401
DUF3874 domain-containing protein [Bacteroides uniformis]	WP_057252361;CUO85734
DUF3874 domain-containing protein [Bacteroides uniformis]	WP_057252960;CUP31981
DUF3874 domain-containing protein [Bacteroides uniformis]	WP_057281377;CUP62965
DUF3874 domain-containing protein [Bacteroides uniformis]	WP_057281653;CUP88288
DUF3874 domain-containing protein [Bacteroides uniformis]	WP_057281934;RGM51280;CUQ13104
DUF3874 domain-containing protein [Bacteroides uniformis]	WP_061411326;KAB3877799;KAB3898555;KAB3900946;KAB3901773;KAB3910703
DUF3874 domain-containing protein [Bacteroides uniformis]	WP_061411576;KAB3877621;KAB3898375;KAB3900767;KAB3901594;KAB3910523
DUF3874 domain-containing protein [Bacteroides uniformis]	WP_061411689;KAB3874133;KAB3891769;KAB3893605;KAB3894674;KAB3903481
DUF3874 domain-containing protein [Bacteroides uniformis]	WP_061411806;KXT35441
DUF3874 domain-containing protein [Bacteroides uniformis]	WP_087332261;OUN56226
DUF3874 domain-containing protein [Bacteroides uniformis]	WP_087333333;OUN52532
DUF3874 domain-containing protein [Bacteroides uniformis]	WP_117588585;RGN74010;RHB76404;RHI78911
DUF3874 domain-containing protein [Bacteroides uniformis]	WP_117588724;RGN73301;RHB71842;RHI74508
DUF3874 domain-containing protein [Bacteroides uniformis]	WP_117600988;RGN92176
DUF3874 domain-containing protein [Bacteroides uniformis]	WP_117680558;RGL17145
DUF3874 domain-containing protein [Bacteroides uniformis]	WP_117681103;RGL14194
DUF3874 domain-containing protein [Bacteroides uniformis]	WP_117681678;RGL08528
DUF3874 domain-containing protein [Bacteroides uniformis]	WP_117689230;RGJ91295
DUF3874 domain-containing protein [Bacteroides uniformis]	WP_117703872;RGK84541
DUF3874 domain-containing protein [Bacteroides uniformis]	WP_117704065;RGK81443
DUF3874 domain-containing protein [Bacteroides uniformis]	WP_117714083;RGL30159
DUF3874 domain-containing protein [Bacteroides uniformis]	WP_117749228;RGM56474
DUF3874 domain-containing protein [Bacteroides uniformis]	WP_117865937;RGV44526;RGV94646
DUF3874 domain-containing protein [Bacteroides uniformis]	WP_117866047;MUT98358;RGV46031;RGV93951
DUF3874 domain-containing protein [Bacteroides uniformis]	WP_117866798;RGV40698;RGV88984
DUF3874 domain-containing protein [Bacteroides uniformis]	WP_117878546;RGS54797
DUF3874 domain-containing protein [Bacteroides uniformis]	WP_117952069;RGX61296;RHA29712;RHG70597
DUF3874 domain-containing protein [Bacteroides uniformis]	WP_117963731;RGI72087;RHD60013
DUF3874 domain-containing protein [Bacteroides uniformis]	WP_117965620;RGQ50403;RGT12881;RHC04881;RHE03625;RHE03834
DUF3874 domain-containing protein [Bacteroides uniformis]	WP_117984064;RGT18568
DUF3874 domain-containing protein [Bacteroides uniformis]	WP_118067052;RHD40747
DUF3874 domain-containing protein [Bacteroides uniformis]	WP_118132344;RHE13509;RHE17415;BBK86721
DUF3874 domain-containing protein [Bacteroides uniformis]	WP_118264266;RHI04885
DUF3874 domain-containing protein [Bacteroides uniformis]	WP_118264615;RHH96069
DUF3874 domain-containing protein [Bacteroides uniformis]	WP_118274555;RHH30881
DUF3874 domain-containing protein [Bacteroides uniformis]	WP_118275171;RHH25902
DUF3874 domain-containing protein [Bacteroides uniformis]	WP_118358093;RHJ71762;RHM72937
DUF3874 domain-containing protein [Bacteroides uniformis]	WP_118936845;RHE35147
DUF3874 domain-containing protein [Bacteroides uniformis]	WP_118937085;RHE33088
DUF3874 domain-containing protein [Bacteroides uniformis]	WP_130081617;KAB4217023;KAB4217674;KAB4224988;KAB4235115;KAB4237939
DUF3874 domain-containing protein [Bacteroides uniformis]	WP_138298695
DUF3874 domain-containing protein [Bacteroides uniformis]	WP_138344628
DUF3874 domain-containing protein [Bacteroides uniformis]	WP_138345273
DUF3874 domain-containing protein [Bacteroides uniformis]	WP_151852294;KAB3876997;KAB3894230;KAB3900077;KAB3901241;KAB3908812
DUF3874 domain-containing protein [Bacteroides uniformis]	WP_151852763;KAB4086392;KAB4090338;KAB4097727;KAB4098181
DUF3874 domain-containing protein [Bacteroides uniformis]	WP_151853076;KAB4109905;KAB4117472;KAB4123280
DUF3874 domain-containing protein [Bacteroides uniformis]	WP_151853380;KAB4101549;KAB4111741;KAB4127853
DUF3874 domain-containing protein [Bacteroides uniformis]	WP_151855492;KAB4198371
DUF3874 domain-containing protein [Bacteroides uniformis]	WP_151858471;KAB4166965;KAB4176647;KAB4188361
DUF3874 domain-containing protein [Bacteroides uniformis]	WP_151858657;KAB4163000;KAB4170690;KAB4182533
DUF3874 domain-containing protein [Bacteroides uniformis]	WP_151875262;KAB4185779
DUF3874 domain-containing protein [Bacteroides uniformis]	WP_151876197;KAB4179792
DUF3874 domain-containing protein [Bacteroides uniformis]	WP_151881663;KAB4255024;KAB4256308;KAB4258444;KAB4263407
DUF3874 domain-containing protein [Bacteroides uniformis]	WP_151882605;KAB4246909;KAB4247143;KAB4252466;KAB4257755
DUF3874 domain-containing protein [Bacteroides uniformis]	WP_175331309;NUO11054
DUF3874 domain-containing protein [Bacteroides uniformis]	WP_175331600;NUO11770
DUF3874 domain-containing protein [Bacteroides uniformis]	WP_175332163;NUO13491
DUF3874 domain-containing protein [Bacteroides xylanisolvens]	WP_004316671;EEO49234;EEZ03312;KXT42079;EFF55599;EFG14026
DUF3874 domain-containing protein [Bacteroides xylanisolvens]	WP_008021582;EIY87360;KMW76205;OUQ71988
DUF3874 domain-containing protein [Bacteroides xylanisolvens]	WP_008024501;EIY85641
DUF3874 domain-containing protein [Bacteroides xylanisolvens]	WP_008024626;EIY85280
DUF3874 domain-containing protein [Bacteroides xylanisolvens]	WP_008024974;EIY84898;RHF32619;RHL36087
DUF3874 domain-containing protein [Bacteroides xylanisolvens]	WP_008025159;EIY84867
DUF3874 domain-containing protein [Bacteroides xylanisolvens]	WP_015532129;CBK67730;KAB6156823;KAB6170197;KAB6171771;KAB6181813
DUF3874 domain-containing protein [Bacteroides xylanisolvens]	WP_022199232;CDB60158;KAB6089796;RGS51708;CUO51347;SFM28434
DUF3874 domain-containing protein [Bacteroides xylanisolvens]	WP_044133164;EXY31364
DUF3874 domain-containing protein [Bacteroides xylanisolvens]	WP_074706357
DUF3874 domain-containing protein [Bacteroides xylanisolvens]	WP_074706446;SEA72257
DUF3874 domain-containing protein [Bacteroides xylanisolvens]	WP_074707156
DUF3874 domain-containing protein [Bacteroides xylanisolvens]	WP_074910623;KAB6079207;KAB6139054;KAB6366783;KAB6368768;KAB6378796
DUF3874 domain-containing protein [Bacteroides xylanisolvens]	WP_082194812
DUF3874 domain-containing protein [Bacteroides xylanisolvens]	WP_087316989;OUQ74048;RGV06135
DUF3874 domain-containing protein [Bacteroides xylanisolvens]	WP_087317639;OUQ73021;RGI97375;RGS60404
DUF3874 domain-containing protein [Bacteroides xylanisolvens]	WP_087318180;OUQ66183;OUQ69358
DUF3874 domain-containing protein [Bacteroides xylanisolvens]	WP_087318380;KAA4081241;OUQ67101
DUF3874 domain-containing protein [Bacteroides xylanisolvens]	WP_087318408;OUQ66834
DUF3874 domain-containing protein [Bacteroides xylanisolvens]	WP_087318908;OUQ63138
DUF3874 domain-containing protein [Bacteroides xylanisolvens]	WP_087322338;OUQ68387
DUF3874 domain-containing protein [Bacteroides xylanisolvens]	WP_117683986;KAB6148489;RGK62462
DUF3874 domain-containing protein [Bacteroides xylanisolvens]	WP_117684374;RGI96404;RGK59675
DUF3874 domain-containing protein [Bacteroides xylanisolvens]	WP_117809628;RGV14966
DUF3874 domain-containing protein [Bacteroides xylanisolvens]	WP_117809922;RGV14149
DUF3874 domain-containing protein [Bacteroides xylanisolvens]	WP_117811606;RGV04790
DUF3874 domain-containing protein [Bacteroides xylanisolvens]	WP_118194765;RHD70667
DUF3874 domain-containing protein [Bacteroides xylanisolvens]	WP_118195453;RHD68005
DUF3874 domain-containing protein [Bacteroides xylanisolvens]	WP_118195917;RHD66172
DUF3874 domain-containing protein [Bacteroides xylanisolvens]	WP_118196060;KAB6086351;KAB6093997;KAB6098502;KAB6115488;RHD65626
DUF3874 domain-containing protein [Bacteroides xylanisolvens]	WP_118196717;RHD60713
DUF3874 domain-containing protein [Bacteroides xylanisolvens]	WP_118219481;RHF31373
DUF3874 domain-containing protein [Bacteroides xylanisolvens]	WP_118219981;KAA9049775;QDH54252;RHF26438
DUF3874 domain-containing protein [Bacteroides xylanisolvens]	WP_118220012;RHF25521;RHL38542
DUF3874 domain-containing protein [Bacteroides xylanisolvens]	WP_118220142;RHF23715
DUF3874 domain-containing protein [Bacteroides xylanisolvens]	WP_118407143;RHL01192
DUF3874 domain-containing protein [Bacteroides xylanisolvens]	WP_118407173;RHL01271
DUF3874 domain-containing protein [Bacteroides xylanisolvens]	WP_118407592;RHK98786
DUF3874 domain-containing protein [Bacteroides xylanisolvens]	WP_118407890;RHK96244
DUF3874 domain-containing protein [Bacteroides xylanisolvens]	WP_118408556;RHK91428
DUF3874 domain-containing protein [Bacteroides xylanisolvens]	WP_118419581;RHL37077
DUF3874 domain-containing protein [Bacteroides xylanisolvens]	WP_118419597;RHL35782
DUF3874 domain-containing protein [Bacteroides xylanisolvens]	WP_118419748;RHL31971
DUF3874 domain-containing protein [Bacteroides xylanisolvens]	WP_121960330;RGI98025;RHK21691
DUF3874 domain-containing protein [Bacteroides xylanisolvens]	WP_141408444;KAA9038334;QDH52846
DUF3874 domain-containing protein [Bacteroides xylanisolvens]	WP_141409014;KAA9050484;QDH54876
DUF3874 domain-containing protein [Bacteroides xylanisolvens]	WP_141409633;KAA9050946;QDH57612
DUF3874 domain-containing protein [Bacteroides xylanisolvens]	WP_149952918;KAA3919750;KAA3925087;KAA3967556;KAB6151018;KAB6163911
DUF3874 domain-containing protein [Bacteroides xylanisolvens]	WP_151921034;KAB6102431;KAB6109449;KAB6121940;KAB6123228;KAB6129120
DUF3874 domain-containing protein [Bacteroides xylanisolvens]	WP_151921145;KAB6101666;KAB6106929;KAB6109776;KAB6120478;KAB6126813
DUF3874 domain-containing protein [Bacteroides xylanisolvens]	WP_151921370;KAB6100683;KAB6107081;KAB6119676;KAB6120657;KAB6126892
DUF3874 domain-containing protein [Bacteroides xylanisolvens]	WP_151921715;KAB6095841;KAB6102497;KAB6109276;KAB6115585;KAB6120716
DUF3874 domain-containing protein [Bacteroides xylanisolvens]	WP_151921805;KAB6079488;KAB6086536;KAB6099950;KAB6116443;RYT23940
DUF3874 domain-containing protein [Bacteroides xylanisolvens]	WP_151923200;KAB6088323
DUF3874 domain-containing protein [Bacteroides xylanisolvens]	WP_151926788;KAB6151392;KAB6169224;KAB6173270;KAB6177944;KAB6190347
DUF3874 domain-containing protein [Bacteroides xylanisolvens]	WP_151926872;KAB6332224
DUF3874 domain-containing protein [Bacteroides xylanisolvens]	WP_151927761;KAB6443879;KAB6459684
DUF3874 domain-containing protein [Bacteroides xylanisolvens]	WP_151928067;KAB6438790;KAB6454966
DUF3874 domain-containing protein [Bacteroides xylanisolvens]	WP_151928479;KAB6275352
DUF3874 domain-containing protein [Bacteroides xylanisolvens]	WP_151932678;KAB6176518
DUF3874 domain-containing protein [Bacteroides xylanisolvens]	WP_151934307;KAB6148982
DUF3874 domain-containing protein [Bacteroides xylanisolvens]	WP_151935228;KAB6145511
DUF3874 domain-containing protein [Bacteroides xylanisolvens]	WP_151935906;KAB6373609;KAB6374980;KAB6382036;KAB6395618;KAB6399004
DUF3874 domain-containing protein [Bacteroides xylanisolvens]	WP_151936156;KAB6371382;KAB6372626;KAB6380614;KAB6392864;KAB6397638
DUF3874 domain-containing protein [Bacteroides xylanisolvens]	WP_151936179;KAB6374873;KAB6375313;KAB6382851;KAB6392089;KAB6397374
DUF3874 domain-containing protein [Bacteroides xylanisolvens]	WP_151938061;KAB6294700
DUF3874 domain-containing protein [Bacteroides xylanisolvens]	WP_151939816;KAB6412234;KAB6416722;KAB6427055;KAB6439965
DUF3874 domain-containing protein [Bacteroides xylanisolvens]	WP_151939942;KAB6404250;KAB6414627;KAB6423110;KAB6435119
DUF3874 domain-containing protein [Bacteroides xylanisolvens]	WP_162612984;OUQ66596
DUF3874 domain-containing protein [Bacteroides xylanisolvens]	WP_164733236;KAB6313261
DUF3874 domain-containing protein [Bacteroides xylanisolvens]	WP_167509132
DUF3874 domain-containing protein [Bacteroides xylanisolvens]	WP_182019583
DUF3874 domain-containing protein [Bacteroides xylanisolvens]	WP_182425209
DUF3874 domain-containing protein [Bacteroidetes bacterium]	NWJ51037
DUF3874 domain-containing protein [Bacteroidetes bacterium]	NWJ51196
DUF3874 domain-containing protein [Chryseobacterium chaponense]	WP_076385931;SIS61895
DUF3874 domain-containing protein [Chryseobacterium echinoideorum]	WP_144282603
DUF3874 domain-containing protein [Chryseobacterium sp. POL2]	WP_165131176;QIG88566
DUF3874 domain-containing protein [Chryseobacterium taklimakanense]	WP_095069321;SNV31926
DUF3874 domain-containing protein [Chryseobacterium xixisoli]	WP_133943916;TDX87306
DUF3874 domain-containing protein [Flavobacterium cauense]	WP_023572037;ESU18442;KGO79449;TWI08102
DUF3874 domain-containing protein [Flavobacterium croceum]	WP_103727005;POS00794
DUF3874 domain-containing protein [Flavobacterium gelidilacus]	WP_026717138
DUF3874 domain-containing protein [Flavobacterium luteum]	WP_151108186;KAB1154787
DUF3874 domain-containing protein [Flavobacterium psychrophilum]	WP_034100153;AIJ37069
DUF3874 domain-containing protein [Flavobacterium psychrophilum]	WP_059015220;SNB96720;GAQ50038;GEJ34069;GEJ34765;GEJ37836
DUF3874 domain-containing protein [Flavobacterium psychrophilum]	WP_094177801;SNB20044
DUF3874 domain-containing protein [Flavobacterium sasangense]	WP_035693461
DUF3874 domain-containing protein [Flavobacterium sasangense]	WP_035693466
DUF3874 domain-containing protein [Flavobacterium sp. LB1R34]	WP_144257575;TRX35427
DUF3874 domain-containing protein [Flavobacterium sp. LMO8]	WP_153200095;MQP24015
DUF3874 domain-containing protein [Flavobacterium sp. TWA-26]	WP_166235708;NHM03694
DUF3874 domain-containing protein [Flavobacterium ummariense]	WP_091518449;SFN21037
DUF3874 domain-containing protein [Fluviicola sp. SGL-29]	WP_163490657;NGF75255
DUF3874 domain-containing protein [Geobacteraceae bacterium]	NTW98356
DUF3874 domain-containing protein [Leadbetterella byssophila]	WP_013407841;ADQ16790
DUF3874 domain-containing protein [Macellibacteroides fermentans]	WP_179398612;NYI48541
DUF3874 domain-containing protein [Macellibacteroides sp. HH-ZS]	WP_068179093;OCW95437
DUF3874 domain-containing protein [Macellibacteroides sp. HH-ZS]	WP_068180955
DUF3874 domain-containing protein [Parabacteroides chartae]	WP_139376614;SKB61861
DUF3874 domain-containing protein [Parabacteroides distasonis]	WP_011966483;ABR43266;PNL10120;SUV27011
DUF3874 domain-containing protein [Parabacteroides distasonis]	WP_011966739;ABR43897;PNL07070
DUF3874 domain-containing protein [Parabacteroides distasonis]	WP_036613726;KDS49309
DUF3874 domain-containing protein [Parabacteroides distasonis]	WP_036617553;KDS36125;KDS43250;KDS74301
DUF3874 domain-containing protein [Parabacteroides distasonis]	WP_036629449;KDS57694;KDS76254;KEJ86144;QKH97893
DUF3874 domain-containing protein [Parabacteroides distasonis]	WP_036650722;KDS37643;KDS73582
DUF3874 domain-containing protein [Parabacteroides distasonis]	WP_044545588
DUF3874 domain-containing protein [Parabacteroides distasonis]	WP_057318843;CUM85353
DUF3874 domain-containing protein [Parabacteroides distasonis]	WP_057319417
DUF3874 domain-containing protein [Parabacteroides distasonis]	WP_057329334;MRY86306;MRZ08204;CUQ52281
DUF3874 domain-containing protein [Parabacteroides distasonis]	WP_087343782;OUP19516
DUF3874 domain-containing protein [Parabacteroides distasonis]	WP_121956460;REC39679
DUF3874 domain-containing protein [Parabacteroides distasonis]	WP_121956634;REC36540
DUF3874 domain-containing protein [Parabacteroides distasonis]	WP_122144634;RGT93339
DUF3874 domain-containing protein [Parabacteroides distasonis]	WP_122144976;RGT89595
DUF3874 domain-containing protein [Parabacteroides distasonis]	WP_122246648;MRY38722;MRZ08904;RHC99665;RHI36418
DUF3874 domain-containing protein [Parabacteroides distasonis]	WP_122246826;RGY86216;RHC98625;RHI40161
DUF3874 domain-containing protein [Parabacteroides distasonis]	WP_122267817;RHF50129
DUF3874 domain-containing protein [Parabacteroides distasonis]	WP_122267985;RHF49597
DUF3874 domain-containing protein [Parabacteroides distasonis]	WP_122334734;RHH88117
DUF3874 domain-containing protein [Parabacteroides distasonis]	WP_129984350;MRY06181;MRY56804;MRY65992;MRZ62622;MSA30182
DUF3874 domain-containing protein [Parabacteroides distasonis]	WP_129984377;MSL91872;MRY06852;MRY57970;MRY66378;MRZ63291
DUF3874 domain-containing protein [Parabacteroides distasonis]	WP_130882250
DUF3874 domain-containing protein [Parabacteroides distasonis]	WP_130882378
DUF3874 domain-containing protein [Parabacteroides distasonis]	WP_138995470;QCY56750
DUF3874 domain-containing protein [Parabacteroides distasonis]	WP_146334059;KAB5397351;KAB5404992;TWV38223;TWV88020
DUF3874 domain-containing protein [Parabacteroides distasonis]	WP_146334348;KAB5394184;KAB5403065;TWV35639;TWV85201
DUF3874 domain-containing protein [Parabacteroides distasonis]	WP_146374915;TWV63346
DUF3874 domain-containing protein [Parabacteroides distasonis]	WP_146375418;TWV62319
DUF3874 domain-containing protein [Parabacteroides distasonis]	WP_154394775;MRY91652
DUF3874 domain-containing protein [Parabacteroides distasonis]	WP_154395614;MRY87030;MRY96564;MRZ00431;MRZ32135;MRZ34987
DUF3874 domain-containing protein [Parabacteroides distasonis]	WP_154395849;MRY88052;MRY98178;MRZ01458;MRZ31355;MRZ36567
DUF3874 domain-containing protein [Parabacteroides distasonis]	WP_158532796;MRZ25278
DUF3874 domain-containing protein [Parabacteroides distasonis]	WP_170079035;NME12641
DUF3874 domain-containing protein [Parabacteroides distasonis]	WP_170079264;NME13728
DUF3874 domain-containing protein [Parabacteroides distasonis]	WP_170104953;QJE27189
DUF3874 domain-containing protein [Parabacteroides distasonis]	WP_170106387;QJE30657
DUF3874 domain-containing protein [Parabacteroides distasonis]	WP_172514223;QIX64211
DUF3874 domain-containing protein [Parabacteroides goldsteinii]	WP_007657757;EKN09316
DUF3874 domain-containing protein [Parabacteroides goldsteinii]	WP_009859971;EKN19210
DUF3874 domain-containing protein [Parabacteroides goldsteinii]	WP_046145138;KKB60123
DUF3874 domain-containing protein [Parabacteroides goldsteinii]	WP_046146101;KKB56228
DUF3874 domain-containing protein [Parabacteroides goldsteinii]	WP_046147411;KKB47981
DUF3874 domain-containing protein [Parabacteroides goldsteinii]	WP_046147496;KKB47677;KMM32758
DUF3874 domain-containing protein [Parabacteroides goldsteinii]	WP_048314752;KMM34589
DUF3874 domain-containing protein [Parabacteroides goldsteinii]	WP_052716784;KKB45618
DUF3874 domain-containing protein [Parabacteroides goldsteinii]	WP_129696866
DUF3874 domain-containing protein [Parabacteroides goldsteinii]	WP_129697049
DUF3874 domain-containing protein [Parabacteroides goldsteinii]	WP_129698710
DUF3874 domain-containing protein [Parabacteroides goldsteinii]	WP_129698987
DUF3874 domain-containing protein [Parabacteroides goldsteinii]	WP_129730512
DUF3874 domain-containing protein [Parabacteroides goldsteinii]	WP_129732448
DUF3874 domain-containing protein [Parabacteroides goldsteinii]	WP_129732573
DUF3874 domain-containing protein [Parabacteroides goldsteinii]	WP_129735105
DUF3874 domain-containing protein [Parabacteroides goldsteinii]	WP_157277580
DUF3874 domain-containing protein [Parabacteroides gordonii]	WP_028726503;KKB58731
DUF3874 domain-containing protein [Parabacteroides gordonii]	WP_028727119;KKB58438;RGP15980
DUF3874 domain-containing protein [Parabacteroides gordonii]	WP_028727240;KKB58381
DUF3874 domain-containing protein [Parabacteroides gordonii]	WP_028727617;KKB54469;RGP18421
DUF3874 domain-containing protein [Parabacteroides gordonii]	WP_028727861;KKB59587;RGP12548
DUF3874 domain-containing protein [Parabacteroides gordonii]	WP_028728536;KKB60587
DUF3874 domain-containing protein [Parabacteroides gordonii]	WP_052349768;KKB58565
DUF3874 domain-containing protein [Parabacteroides gordonii]	WP_122146484;RGP17182
DUF3874 domain-containing protein [Parabacteroides gordonii]	WP_122146570;RGP17386
DUF3874 domain-containing protein [Parabacteroides gordonii]	WP_122147254;RGP09850
DUF3874 domain-containing protein [Parabacteroides johnsonii]	WP_008154162;EKN15489
DUF3874 domain-containing protein [Parabacteroides johnsonii]	WP_087375177;OUO06925
DUF3874 domain-containing protein [Parabacteroides johnsonii]	WP_087375450;OUO05309
DUF3874 domain-containing protein [Parabacteroides johnsonii]	WP_129650332
DUF3874 domain-containing protein [Parabacteroides johnsonii]	WP_148476108
DUF3874 domain-containing protein [Parabacteroides johnsonii]	WP_148477655
DUF3874 domain-containing protein [Parabacteroides johnsonii]	WP_148478578
DUF3874 domain-containing protein [Parabacteroides johnsonii]	WP_165352363
DUF3874 domain-containing protein [Parabacteroides massiliensis]	WP_075965945
DUF3874 domain-containing protein [Parabacteroides massiliensis]	WP_075967567
DUF3874 domain-containing protein [Parabacteroides merdae]	WP_005640205;EDN85896
DUF3874 domain-containing protein [Parabacteroides merdae]	WP_005640753;EDN85097;EKN29483;MTT28703;MTU76729;MTV04492
DUF3874 domain-containing protein [Parabacteroides merdae]	WP_005642234;EKN17279;MTU28886;RYS85494
DUF3874 domain-containing protein [Parabacteroides merdae]	WP_005646122;EKN11435
DUF3874 domain-containing protein [Parabacteroides merdae]	WP_005646921;EKN09076;MTU30715;RYS82589
DUF3874 domain-containing protein [Parabacteroides merdae]	WP_005650329;EKN33516;MTT27627;MTU78726;MTV05002;RGR13857
DUF3874 domain-containing protein [Parabacteroides merdae]	WP_005650633;EKN30195;MTT27288;MTU52914;MTU60864;MTU65172
DUF3874 domain-containing protein [Parabacteroides merdae]	WP_005651103;EKN28555;MTT28104;MTU51862;MTU60548;MTU63557
DUF3874 domain-containing protein [Parabacteroides merdae]	WP_022322770;CDD14203;MTU36483;MTU40540;MTU49604;MTU57704
DUF3874 domain-containing protein [Parabacteroides merdae]	WP_036657231;OKZ32873
DUF3874 domain-containing protein [Parabacteroides merdae]	WP_036724679
DUF3874 domain-containing protein [Parabacteroides merdae]	WP_046452549
DUF3874 domain-containing protein [Parabacteroides merdae]	WP_055284381
DUF3874 domain-containing protein [Parabacteroides merdae]	WP_055284825;RHI80752;RHM48741;CUP29420
DUF3874 domain-containing protein [Parabacteroides merdae]	WP_082430207;MTU53839;MTU61627;MTU66100;MTU68077;MTU81721
DUF3874 domain-containing protein [Parabacteroides merdae]	WP_119215928;MTU30118;MTU54674;MTU62689;MTU66988;MTU71107
DUF3874 domain-containing protein [Parabacteroides merdae]	WP_122115551;RGM99297;RHE94159
DUF3874 domain-containing protein [Parabacteroides merdae]	WP_122116083;RGM96925
DUF3874 domain-containing protein [Parabacteroides merdae]	WP_122122121;RGN51673
DUF3874 domain-containing protein [Parabacteroides merdae]	WP_122122246;RGN51043
DUF3874 domain-containing protein [Parabacteroides merdae]	WP_122122370;RGN50518
DUF3874 domain-containing protein [Parabacteroides merdae]	WP_122131267;RGT04423
DUF3874 domain-containing protein [Parabacteroides merdae]	WP_122131542;RGT01903
DUF3874 domain-containing protein [Parabacteroides merdae]	WP_122131808;RGS99512
DUF3874 domain-containing protein [Parabacteroides merdae]	WP_122202634;RGZ50798;RHH75856
DUF3874 domain-containing protein [Parabacteroides merdae]	WP_122202800;RGZ49962;RHH76315
DUF3874 domain-containing protein [Parabacteroides merdae]	WP_122203312;RGZ46783;RHH79656
DUF3874 domain-containing protein [Parabacteroides merdae]	WP_122203555;RGZ44464;RHH77113
DUF3874 domain-containing protein [Parabacteroides merdae]	WP_122204273;RHC86625
DUF3874 domain-containing protein [Parabacteroides merdae]	WP_122204413;RHC85279
DUF3874 domain-containing protein [Parabacteroides merdae]	WP_122204507;RHC84476
DUF3874 domain-containing protein [Parabacteroides merdae]	WP_122206006;MRX88233;MTT09370;MTT13333;MTT42477;MTT58231
DUF3874 domain-containing protein [Parabacteroides merdae]	WP_122299723;RHI78735;RHM50909
DUF3874 domain-containing protein [Parabacteroides merdae]	WP_122342790;RHM10476
DUF3874 domain-containing protein [Parabacteroides merdae]	WP_129943854;MTU28402;RYS82669
DUF3874 domain-containing protein [Parabacteroides merdae]	WP_138272793
DUF3874 domain-containing protein [Parabacteroides merdae]	WP_138272913
DUF3874 domain-containing protein [Parabacteroides merdae]	WP_138272954
DUF3874 domain-containing protein [Parabacteroides merdae]	WP_138273218;MRX88392;MTT09996;MTT14009;MTT43020;MTT59221
DUF3874 domain-containing protein [Parabacteroides merdae]	WP_155143579;MTU35394;MTU38422;MTU47618;MTU55894
DUF3874 domain-containing protein [Parabacteroides merdae]	WP_155151204;MTU72946
DUF3874 domain-containing protein [Parabacteroides merdae]	WP_155162428;MRX87257;MTT08467;MTT11927;MTT41124;MTT57631
DUF3874 domain-containing protein [Parabacteroides merdae]	WP_155162550;MRX88157;MTT09253;MTT13216;MTT42360;MTT58842
DUF3874 domain-containing protein [Parabacteroides merdae]	WP_157382303
DUF3874 domain-containing protein [Parabacteroides merdae]	WP_172723302;MTU89617
DUF3874 domain-containing protein [Parabacteroides merdae]	WP_173022556
DUF3874 domain-containing protein [Parabacteroides merdae]	WP_173022560
DUF3874 domain-containing protein [Parabacteroides merdae]	WP_181979599
DUF3874 domain-containing protein [Parabacteroides merdae]	WP_181980769
DUF3874 domain-containing protein [Parabacteroides merdae]	WP_181980799
DUF3874 domain-containing protein [Parabacteroides merdae]	WP_181986359
DUF3874 domain-containing protein [Parabacteroides merdae]	WP_182320060
DUF3874 domain-containing protein [Parabacteroides merdae]	WP_182430150
DUF3874 domain-containing protein [Parabacteroides merdae]	WP_182433540
DUF3874 domain-containing protein [Parabacteroides merdae]	WP_182436670
DUF3874 domain-containing protein [Parabacteroides merdae]	WP_182438459
DUF3874 domain-containing protein [Parabacteroides pacaensis]	WP_106829879
DUF3874 domain-containing protein [Parabacteroides sp. AF14-59]	WP_122351830;RHS00496
DUF3874 domain-containing protein [Parabacteroides sp. AF14-59]	WP_122352102;RHR99928
DUF3874 domain-containing protein [Parabacteroides sp. AF14-59]	WP_122352326;RHS00158
DUF3874 domain-containing protein [Parabacteroides sp. AF14-59]	WP_122353431;RHR98384
DUF3874 domain-containing protein [Parabacteroides sp. AF14-59]	WP_122356573;RHR92807
DUF3874 domain-containing protein [Parabacteroides sp. AF17-28]	WP_122345072;RHR56955
DUF3874 domain-containing protein [Parabacteroides sp. AF17-28]	WP_122345662;RHR53952
DUF3874 domain-containing protein [Parabacteroides sp. AF17-3]	WP_122326892;RKU72824
DUF3874 domain-containing protein [Parabacteroides sp. AF17-3]	WP_122328474;RKU66832
DUF3874 domain-containing protein [Parabacteroides sp. AF18-52]	WP_122374841;RHR38584
DUF3874 domain-containing protein [Parabacteroides sp. AF18-52]	WP_122375305;RHR37839
DUF3874 domain-containing protein [Parabacteroides sp. AF18-52]	WP_122375540;RHR37570
DUF3874 domain-containing protein [Parabacteroides sp. AF19-14]	WP_122380593;RKU56628
DUF3874 domain-containing protein [Parabacteroides sp. AF27-14]	WP_122369158;RKU56116
DUF3874 domain-containing protein [Parabacteroides sp. AF48-14]	WP_122332566;RHO70878
DUF3874 domain-containing protein [Parabacteroides sp. AM44-16]	WP_122378545;RKU81645
DUF3874 domain-containing protein [Parabacteroides sp. AM44-16]	WP_122378640;RKU80414
DUF3874 domain-containing protein [Parabacteroides sp. AM58-2XD]	WP_128134343;RGY96256
DUF3874 domain-containing protein [Parabacteroides sp. AM58-2XD]	WP_128134842;RGY94677
DUF3874 domain-containing protein [Parabacteroides sp. AM58-2XD]	WP_128134856;RGY94634
DUF3874 domain-containing protein [Parabacteroides sp. AM58-2XD]	WP_128135540;RGY92029
DUF3874 domain-containing protein [Parabacteroides sp. AM58-2XD]	WP_128135725;RGY91112
DUF3874 domain-containing protein [Parabacteroides sp. AM58-2XD]	WP_128135742;RGY91039
DUF3874 domain-containing protein [Parabacteroides sp. CH2-D42-20]	WP_121772551;RLT70350
DUF3874 domain-containing protein [Parabacteroides sp. D13]	WP_009017805;EEU51272
DUF3874 domain-containing protein [Parabacteroides sp. D13]	WP_009018052;EEU50356
DUF3874 domain-containing protein [Parabacteroides sp. D26]	WP_048928277;KMW39208
DUF3874 domain-containing protein [Parabacteroides sp. HGS0025]	WP_046148341;KKB52410
DUF3874 domain-containing protein [Parabacteroides sp. HGS0025]	WP_046148602;KKB52822
DUF3874 domain-containing protein [Parabacteroides sp. HGS0025]	WP_046149791;KKB49759
DUF3874 domain-containing protein [Parabacteroides sp. HGS0025]	WP_046150628;KKB46315
DUF3874 domain-containing protein [Parabacteroides sp. HGS0025]	WP_046150831;KKB46627
DUF3874 domain-containing protein [Parabacteroides sp. HGS0025]	WP_052725021;KKB49045
DUF3874 domain-containing protein [Parabacteroides sp. HGS0025]	WP_082099844
DUF3874 domain-containing protein [Parabacteroides sp. HGS0025]	WP_082099938;KKB46439
DUF3874 domain-containing protein [Parabacteroides sp. TM07-1AC]	WP_122360768;RHU29034
DUF3874 domain-containing protein [Parabacteroides sp. TM07-1AC]	WP_122361176;RHU27893
DUF3874 domain-containing protein [Parabacteroides sp. TM07-1AC]	WP_122362667;RHU24765
DUF3874 domain-containing protein [Parabacteroides sp. TM07-1AC]	WP_122363328;RHU22912
DUF3874 domain-containing protein [Parabacteroides sp. TM07-1AC]	WP_122363507;RHU22603
DUF3874 domain-containing protein [Parabacteroides sp. TM07-1AC]	WP_122363917;RHU21480
DUF3874 domain-containing protein [Parabacteroides sp. ZJ-118]	WP_165154082
DUF3874 domain-containing protein [Parabacteroides timonensis]	WP_075556662
DUF3874 domain-containing protein [Parabacteroides timonensis]	WP_075558373
DUF3874 domain-containing protein [Parabacteroides timonensis]	WP_075559197
DUF3874 domain-containing protein [Parabacteroides timonensis]	WP_075559840
DUF3874 domain-containing protein [Parabacteroides timonensis]	WP_075560083
DUF3874 domain-containing protein [Parapedobacter sp. SGR-10]	WP_163874235;NGF56801
DUF3874 domain-containing protein [Pedobacter sp. BS3]	WP_149348181;TZF83927
DUF3874 domain-containing protein [Phocaeicola dorei]	WP_007842417;EEO44712
DUF3874 domain-containing protein [Phocaeicola dorei]	WP_007845447;EIY30069;EIY38330
DUF3874 domain-containing protein [Phocaeicola dorei]	WP_007852955;AND19948;EIY39994
DUF3874 domain-containing protein [Phocaeicola dorei]	WP_038605995;AII68377;ALA74079;QJR56282;QJR58920;TDB06912
DUF3874 domain-containing protein [Phocaeicola dorei]	WP_054349188;KAA5383347
DUF3874 domain-containing protein [Phocaeicola dorei]	WP_087388013;OUP92618
DUF3874 domain-containing protein [Phocaeicola dorei]	WP_118439177;RGQ82924
DUF3874 domain-containing protein [Phocaeicola dorei]	WP_132140637;TDA76761
DUF3874 domain-containing protein [Phocaeicola dorei]	WP_139008040
DUF3874 domain-containing protein [Phocaeicola dorei]	WP_149928519;KAA5354383
DUF3874 domain-containing protein [Phocaeicola dorei]	WP_149937313;KAA5317273
DUF3874 domain-containing protein [Phocaeicola sartorii]	WP_016275549;EOS14267;NUL00764
DUF3874 domain-containing protein [Phocaeicola sartorii]	WP_016276846;EOS11916;NUK98961
DUF3874 domain-containing protein [Phocaeicola sartorii]	WP_135950319;TGY72941
DUF3874 domain-containing protein [Phocaeicola sartorii]	WP_135950739;NBH68672;TGY71621
DUF3874 domain-containing protein [Phocaeicola vulgatus]	WP_005840212;EFG18994
DUF3874 domain-containing protein [Phocaeicola vulgatus]	WP_005846151;EFG16243;KAB3859083;KAB3860566;KAB3870391;KAB3872061
DUF3874 domain-containing protein [Phocaeicola vulgatus]	WP_005848608;EIY81998
DUF3874 domain-containing protein [Phocaeicola vulgatus]	WP_005852835;EIY74419;RHB67799;RHH77463
DUF3874 domain-containing protein [Phocaeicola vulgatus]	WP_016270080;EOS05884;RGL86286;RGM90746;RGN08798;RHE18949
DUF3874 domain-containing protein [Phocaeicola vulgatus]	WP_022508449;CDF19678;KDS55708;RGS63302;RGT93774;RHH83039
DUF3874 domain-containing protein [Phocaeicola vulgatus]	WP_032953681;KDS43726
DUF3874 domain-containing protein [Phocaeicola vulgatus]	WP_057099496;HAN11321;ALK86734;KAB6453927;KAB6464383;KAB6465291
DUF3874 domain-containing protein [Phocaeicola vulgatus]	WP_057249475;HAY24169;KAB5485036;RGO06238;RGV07214;CUN54303
DUF3874 domain-containing protein [Phocaeicola vulgatus]	WP_074783761;SEL23353
DUF3874 domain-containing protein [Phocaeicola vulgatus]	WP_115648876;SUV42395
DUF3874 domain-containing protein [Phocaeicola vulgatus]	WP_117615966;RGO04629
DUF3874 domain-containing protein [Phocaeicola vulgatus]	WP_117696518;KAB5483883;KAB6600631;KAB6624622;NMX16940;RGK18857
DUF3874 domain-containing protein [Phocaeicola vulgatus]	WP_117699961;RGJ86437
DUF3874 domain-containing protein [Phocaeicola vulgatus]	WP_117720185;RGM44652;RHK84256;TSE49548;TSE53716
DUF3874 domain-containing protein [Phocaeicola vulgatus]	WP_117737015;RGK64917
DUF3874 domain-containing protein [Phocaeicola vulgatus]	WP_117795523;RGS58622
DUF3874 domain-containing protein [Phocaeicola vulgatus]	WP_117814666;KAB3568728;KAB3667847;KAB3668509;KAB3682197;KAB3688624
DUF3874 domain-containing protein [Phocaeicola vulgatus]	WP_117814838;RGQ28389;RHB58251
DUF3874 domain-containing protein [Phocaeicola vulgatus]	WP_117829639;OKZ05477;RGT02775;RGX17342;RGX41065
DUF3874 domain-containing protein [Phocaeicola vulgatus]	WP_117833853;RGU60308;RGU68215
DUF3874 domain-containing protein [Phocaeicola vulgatus]	WP_117848846;RHA59149
DUF3874 domain-containing protein [Phocaeicola vulgatus]	WP_117852769;RGT94357
DUF3874 domain-containing protein [Phocaeicola vulgatus]	WP_117885065;RGQ22097
DUF3874 domain-containing protein [Phocaeicola vulgatus]	WP_117925891;RGX18267
DUF3874 domain-containing protein [Phocaeicola vulgatus]	WP_118236225;KAB6598444;KAB6609508;KAB6613229;KAB6617203;KAB6625359
DUF3874 domain-containing protein [Phocaeicola vulgatus]	WP_118290529;RHI92551
DUF3874 domain-containing protein [Phocaeicola vulgatus]	WP_118420439;RHL57215
DUF3874 domain-containing protein [Phocaeicola vulgatus]	WP_118433864;RHM87463
DUF3874 domain-containing protein [Phocaeicola vulgatus]	WP_130085138;KAB3553328;KAB3556466;KAB3556840;KAB3566373;KAB3566519
DUF3874 domain-containing protein [Phocaeicola vulgatus]	WP_134855080;QEW37704;RGZ47266
DUF3874 domain-containing protein [Phocaeicola vulgatus]	WP_138286496;KAB6449264;KAB6464780;KAB6465565;KAB6473646;KAB6477520
DUF3874 domain-containing protein [Phocaeicola vulgatus]	WP_151851066;KAB5456833
DUF3874 domain-containing protein [Phocaeicola vulgatus]	WP_160217000;NBH20807
DUF3874 domain-containing protein [Phocaeicola vulgatus]	WP_160217159;NBH22386
DUF3874 domain-containing protein [Phocaeicola vulgatus]	WP_169757363;NMW71027
DUF3874 domain-containing protein [Phocaeicola vulgatus]	WP_172770127;NMW40807
DUF3874 domain-containing protein [Phocaeicola vulgatus]	WP_172775257;NMW56489
DUF3874 domain-containing protein [Phocaeicola vulgatus]	WP_172775287;NMW57017
DUF3874 domain-containing protein [Phocaeicola vulgatus]	WP_175324333;KAB6538257;KAB6562958;KAB6567492;KAB6571929;KAB6580911
DUF3874 domain-containing protein [Pontibacter ummariensis]	WP_089319388;PRY11904;SNS60892
DUF3874 domain-containing protein [Prevotella copri]	WP_117691770;RGL64760
DUF3874 domain-containing protein [Prevotella copri]	WP_117727465;RGN11325;RGQ11879
DUF3874 domain-containing protein [Prevotella copri]	WP_144153462
DUF3874 domain-containing protein [Prevotella copri]	WP_153083525;MQN17516;MQN18039
DUF3874 domain-containing protein [Prevotella copri]	WP_153134017;MQP19342
DUF3874 domain-containing protein [Prevotella copri]	WP_154482314;MST78362
DUF3874 domain-containing protein [Prevotella marseillensis]	WP_125103881
DUF3874 domain-containing protein [Prevotella marseillensis]	WP_164511735
DUF3874 domain-containing protein [Prevotella oryzae]	WP_036880073
DUF3874 domain-containing protein [Prevotella paludivivens]	WP_018462809
DUF3874 domain-containing protein [Prevotella paludivivens]	WP_018463671
DUF3874 domain-containing protein [Prevotella paludivivens]	WP_018463705
DUF3874 domain-containing protein [Prevotella pectinovora]	WP_082026170
DUF3874 domain-containing protein [Prevotella pectinovora]	WP_082027856
DUF3874 domain-containing protein [Prevotella pectinovora]	WP_082028624
DUF3874 domain-containing protein [Prevotella pectinovora]	WP_082030936
DUF3874 domain-containing protein [Prevotella pectinovora]	WP_082032741
DUF3874 domain-containing protein [Prevotella rara]	WP_053399116
DUF3874 domain-containing protein [Prevotella rara]	WP_082335197
DUF3874 domain-containing protein [Prevotella ruminicola]	WP_073044838;SHM42213
DUF3874 domain-containing protein [Prevotella ruminicola]	WP_074832329;SFB80465
DUF3874 domain-containing protein [Prevotella sp. khp1]	WP_091861073;SDQ44594
DUF3874 domain-containing protein [Prevotella sp. MA2016]	WP_081772647
DUF3874 domain-containing protein [Prevotella sp. ne3005]	WP_091841599;SEM93576
DUF3874 domain-containing protein [Prevotella sp. ne3005]	WP_091842303;SEN06742
DUF3874 domain-containing protein [Prevotella sp. P2-180]	WP_094385913;OYP60958
DUF3874 domain-containing protein [Prevotella sp. P4-119]	WP_094390590;OYP43910
DUF3874 domain-containing protein [Prevotella sp. P4-98]	WP_173839802
DUF3874 domain-containing protein [Prevotella sp. P5-126]	WP_094465252;OYP36181
DUF3874 domain-containing protein [Prevotella sp. P5-50]	WP_094435595;OYP40776
DUF3874 domain-containing protein [Prevotella sp. PCHR]	WP_172343886;NPE24391
DUF3874 domain-containing protein [Prevotellaceae bacterium HUN156]	WP_072288837;SFW17480
DUF3874 domain-containing protein [Pseudopedobacter saltans]	WP_013632932;ADY52445
DUF3874 domain-containing protein [Pseudopedobacter saltans]	WP_013634518;ADY54035
DUF3874 domain-containing protein [Rufibacter sp. XAAS-G3-1]	WP_181308505
DUF3874 domain-containing protein, partial [Bacteroides acidifaciens]	WP_044656529
DUF3874 domain-containing protein, partial [Bacteroides cellulosilyticus]	WP_149939525;KAA5431114
DUF3874 domain-containing protein, partial [Bacteroides sp. HMSC068A09]	WP_070612960;OFK44269
DUF3874 domain-containing protein, partial [Bacteroides thetaiotaomicron]	WP_054960358
DUF3874 domain-containing protein, partial [Bacteroides uniformis]	WP_151877167;KAB4016508
DUF3874 domain-containing protein, partial [Bacteroides xylanisolvens]	WP_151932776;KAB6174830
DUF3874 domain-containing protein, partial [Bacteroides xylanisolvens]	WP_151937467;KAB6296668
DUF3874 domain-containing protein, partial [Bacteroides xylanisolvens]	WP_151938129;KAB6291760
DUF3874 domain-containing protein, partial [Bacteroides xylanisolvens]	WP_151939386;KAB6343335
DUF3874 domain-containing protein, partial [Parabacteroides johnsonii]	WP_008150279;EEC95952
DUF3874 domain-containing protein, partial [Phocaeicola vulgatus]	WP_117897798;RGT44671
DUF3987 domain-containing protein [Acidobacteria bacterium]	MBA3768382
DUF3987 domain-containing protein [Adhaeribacter aerolatus]	WP_146897740;GEO04470
DUF3987 domain-containing protein [Akkermansia sp. BIOML-A54]	KAA3188701;KAB4493218;KAB4500100;KAB4504351;KAB4513285
DUF3987 domain-containing protein [Algibacter sp. H164]	WP_147677435
DUF3987 domain-containing protein [Algoriphagus boritolerans]	WP_103925901;SEG30163
DUF3987 domain-containing protein [Amniculibacterium aquaticum]	WP_124643003
DUF3987 domain-containing protein [Ancylomarina sp. 16SWW S1-10-2]	WP_154199193;MRT91910
DUF3987 domain-containing protein [Asinibacterium sp. OR53]	WP_037360744
DUF3987 domain-containing protein [Bacteroidaceae bacterium]	WP_148367889
DUF3987 domain-containing protein [Bacteroidaceae bacterium]	WP_154042696;SCH06885
DUF3987 domain-containing protein [Bacteroidaceae bacterium]	WP_172500895;GFH98513
DUF3987 domain-containing protein [Bacteroidaceae bacterium]	WP_177602901
DUF3987 domain-containing protein [Bacteroidaceae bacterium]	WP_177615407
DUF3987 domain-containing protein [Bacteroidaceae bacterium]	WP_177862960
DUF3987 domain-containing protein [Bacteroidaceae bacterium]	WP_177917151
DUF3987 domain-containing protein [Bacteroidaceae bacterium]	WP_177920166
DUF3987 domain-containing protein [Bacteroidaceae bacterium]	WP_178284853
DUF3987 domain-containing protein [Bacteroidaceae bacterium]	WP_178287053
DUF3987 domain-containing protein [Bacteroidaceae bacterium]	WP_178288473
DUF3987 domain-containing protein [Bacteroidaceae bacterium]	WP_178303335
DUF3987 domain-containing protein [Bacteroidaceae bacterium]	WP_178666260
DUF3987 domain-containing protein [Bacteroidaceae bacterium]	WP_178755950
DUF3987 domain-containing protein [Bacteroidaceae bacterium]	WP_178758668
DUF3987 domain-containing protein [Bacteroidaceae bacterium]	WP_178792425
DUF3987 domain-containing protein [Bacteroidaceae bacterium]	WP_178796442
DUF3987 domain-containing protein [Bacteroidaceae bacterium]	WP_178797002
DUF3987 domain-containing protein [Bacteroidales bacterium]	WP_099464386
DUF3987 domain-containing protein [Bacteroidales bacterium]	WP_176889812
DUF3987 domain-containing protein [Bacteroidales bacterium]	WP_177913042
DUF3987 domain-containing protein [Bacteroides acidifaciens]	WP_044655629
DUF3987 domain-containing protein [Bacteroides acidifaciens]	WP_136014628;TGY01113
DUF3987 domain-containing protein [Bacteroides acidifaciens]	WP_175628589
DUF3987 domain-containing protein [Bacteroides bouchesdurhonensis]	WP_077153349
DUF3987 domain-containing protein [Bacteroides bouchesdurhonensis]	WP_077155024
DUF3987 domain-containing protein [Bacteroides bouchesdurhonensis]	WP_148371220
DUF3987 domain-containing protein [Bacteroides bouchesdurhonensis]	WP_148372920
DUF3987 domain-containing protein [Bacteroides caccae]	RHK08419;RHM88989
DUF3987 domain-containing protein [Bacteroides caccae]	WP_005678159;ASM67108;EDM20386;KAA5441368;KAA5458033;PQL37580
DUF3987 domain-containing protein [Bacteroides caccae]	WP_005681307;EIY19847
DUF3987 domain-containing protein [Bacteroides caccae]	WP_055173632;RHD42538;CUQ10705
DUF3987 domain-containing protein [Bacteroides caccae]	WP_055256843;CUQ52815
DUF3987 domain-containing protein [Bacteroides caccae]	WP_122118996;RGN31892;RGR66579
DUF3987 domain-containing protein [Bacteroides caccae]	WP_122271962;RHG46483
DUF3987 domain-containing protein [Bacteroides caccae]	WP_122295779;RHH86469
DUF3987 domain-containing protein [Bacteroides caccae]	WP_122365464;RGD76740
DUF3987 domain-containing protein [Bacteroides caccae]	WP_149882702;KAA2313536;KAA2318780;KAA2325370;KAA2327576;KAA2330694
DUF3987 domain-containing protein [Bacteroides caccae]	WP_149921952;KAA5447513;KAA5449933;KAA5456357;KAA5468929
DUF3987 domain-containing protein [Bacteroides caccae]	WP_149922415;KAA5464492
DUF3987 domain-containing protein [Bacteroides caecimuris]	WP_120469595;RKI98725
DUF3987 domain-containing protein [Bacteroides caecimuris]	WP_162223564;NDO60487
DUF3987 domain-containing protein [Bacteroides cellulosilyticus]	WP_007215460;EIY39388;KAA5420105;KWR53343;HCY72008
DUF3987 domain-containing protein [Bacteroides cellulosilyticus]	WP_007215614;EIY38003;KWR54673
DUF3987 domain-containing protein [Bacteroides cellulosilyticus]	WP_029428645;ALJ61672
DUF3987 domain-containing protein [Bacteroides cellulosilyticus]	WP_029428743;ALJ61484
DUF3987 domain-containing protein [Bacteroides cellulosilyticus]	WP_044153923
DUF3987 domain-containing protein [Bacteroides cellulosilyticus]	WP_118403706;RGS33166
DUF3987 domain-containing protein [Bacteroides cellulosilyticus]	WP_118437530;RGU21315
DUF3987 domain-containing protein [Bacteroides cellulosilyticus]	WP_118451509;RGQ13303
DUF3987 domain-containing protein [Bacteroides cellulosilyticus]	WP_118451515;RGQ13456
DUF3987 domain-containing protein [Bacteroides cellulosilyticus]	WP_129616222
DUF3987 domain-containing protein [Bacteroides cellulosilyticus]	WP_131797150;KAA5412223
DUF3987 domain-containing protein [Bacteroides cellulosilyticus]	WP_149946620;KAA5419357
DUF3987 domain-containing protein [Bacteroides cellulosilyticus]	WP_149947755;KAA5415721
DUF3987 domain-containing protein [Bacteroides cellulosilyticus]	WP_149949522;KAA5410170;RYU20019
DUF3987 domain-containing protein [Bacteroides clarus]	RGV37117;RGV53874
DUF3987 domain-containing protein [Bacteroides clarus]	WP_039950400;SHG69956
DUF3987 domain-containing protein [Bacteroides clarus]	WP_087425992;OUO01592
DUF3987 domain-containing protein [Bacteroides clarus]	WP_118469074;RGT29682
DUF3987 domain-containing protein [Bacteroides clarus]	WP_148359881
DUF3987 domain-containing protein [Bacteroides clarus]	WP_164470615
DUF3987 domain-containing protein [Bacteroides clarus]	WP_181993184
DUF3987 domain-containing protein [Bacteroides congonensis]	WP_073344514
DUF3987 domain-containing protein [Bacteroides eggerthii]	WP_004290735;EEC53494;SUV29437
DUF3987 domain-containing protein [Bacteroides eggerthii]	WP_017140700
DUF3987 domain-containing protein [Bacteroides eggerthii]	WP_118034015;RHB00733;RHM68590
DUF3987 domain-containing protein [Bacteroides eggerthii]	WP_118226353;RGU02228;RHH23679
DUF3987 domain-containing protein [Bacteroides eggerthii]	WP_118308515;RHJ43714
DUF3987 domain-containing protein [Bacteroides eggerthii]	WP_118363435;RHI77112
DUF3987 domain-containing protein [Bacteroides eggerthii]	WP_118411886;RHB93397
DUF3987 domain-containing protein [Bacteroides eggerthii]	WP_118929300;RHF08631
DUF3987 domain-containing protein [Bacteroides eggerthii]	WP_130088915;KAA5275200;RYT76145
DUF3987 domain-containing protein [Bacteroides eggerthii]	WP_138350181
DUF3987 domain-containing protein [Bacteroides eggerthii]	WP_168947632;NME86230
DUF3987 domain-containing protein [Bacteroides faecichinchillae]	WP_025075268;THG67507;SHF39287
DUF3987 domain-containing protein [Bacteroides faecichinchillae]	WP_073350219;THG64558;SHF71362
DUF3987 domain-containing protein [Bacteroides faecis]	WP_010538190;SDX19680
DUF3987 domain-containing protein [Bacteroides faecis]	WP_081030816;KAA5261681;KAA5269288;KAA5271007;KAA5278553;KAA5293889
DUF3987 domain-containing protein [Bacteroides faecis]	WP_109114772
DUF3987 domain-containing protein [Bacteroides faecis]	WP_109116014;KAA5265631;RYT83295
DUF3987 domain-containing protein [Bacteroides faecis]	WP_117615342;RGO31528
DUF3987 domain-containing protein [Bacteroides faecis]	WP_117615622;RGO29148
DUF3987 domain-containing protein [Bacteroides faecis]	WP_130061950;KAA5264819;RYT82700
DUF3987 domain-containing protein [Bacteroides faecis]	WP_138335620;KAA5254401;KAA5282973;KAA5292434
DUF3987 domain-containing protein [Bacteroides faecis]	WP_162533227
DUF3987 domain-containing protein [Bacteroides faecis]	WP_181984510
DUF3987 domain-containing protein [Bacteroides fragilis]	KAA4699692;KAA4707471;KAA4714130;KAA4725113;KAA4728095
DUF3987 domain-containing protein [Bacteroides fragilis]	KAA4775708;KAA4776065;KAA4789705;KAA4790114
DUF3987 domain-containing protein [Bacteroides fragilis]	KAA5112376
DUF3987 domain-containing protein [Bacteroides fragilis]	KAA5183401;KAA5196998;KAA5202175;KAA5205029;KAA5207651
DUF3987 domain-containing protein [Bacteroides fragilis]	QCQ34559
DUF3987 domain-containing protein [Bacteroides fragilis]	QCQ39028
DUF3987 domain-containing protein [Bacteroides fragilis]	QCQ52219;RGN58213
DUF3987 domain-containing protein [Bacteroides fragilis]	QCQ56752
DUF3987 domain-containing protein [Bacteroides fragilis]	RDT74795
DUF3987 domain-containing protein [Bacteroides fragilis]	RGJ19456;RHM89675
DUF3987 domain-containing protein [Bacteroides fragilis]	RGO92319;RGP06747
DUF3987 domain-containing protein [Bacteroides fragilis]	RGQ93154
DUF3987 domain-containing protein [Bacteroides fragilis]	RGV59108;RGV91686
DUF3987 domain-containing protein [Bacteroides fragilis]	RGY65632
DUF3987 domain-containing protein [Bacteroides fragilis]	RHD46703
DUF3987 domain-containing protein [Bacteroides fragilis]	RHH07585
DUF3987 domain-containing protein [Bacteroides fragilis]	RHK11863
DUF3987 domain-containing protein [Bacteroides fragilis]	THC62459;THC70683
DUF3987 domain-containing protein [Bacteroides fragilis]	WP_005779874;EFR54295;OCL20237;OCM97639;QKH83091
DUF3987 domain-containing protein [Bacteroides fragilis]	WP_005798532;EIK36618;EIY92596
DUF3987 domain-containing protein [Bacteroides fragilis]	WP_005803220;EIY89651;EIY92389
DUF3987 domain-containing protein [Bacteroides fragilis]	WP_005806820;EKA91261
DUF3987 domain-containing protein [Bacteroides fragilis]	WP_005815329;EKA85099;EXZ57459;MBA5668870
DUF3987 domain-containing protein [Bacteroides fragilis]	WP_009293244;EGN02162
DUF3987 domain-containing protein [Bacteroides fragilis]	WP_010993136;CAH08483;KXU47168;KXU47232;PJY79855;SUX01237
DUF3987 domain-containing protein [Bacteroides fragilis]	WP_014299075;CBW23291
DUF3987 domain-containing protein [Bacteroides fragilis]	WP_022347069;EXY79783;CDD44309
DUF3987 domain-containing protein [Bacteroides fragilis]	WP_032528426;EXY40326;QCQ42387;TWV08193;TWV76688
DUF3987 domain-containing protein [Bacteroides fragilis]	WP_032530474
DUF3987 domain-containing protein [Bacteroides fragilis]	WP_032539885
DUF3987 domain-containing protein [Bacteroides fragilis]	WP_032542788
DUF3987 domain-containing protein [Bacteroides fragilis]	WP_032558262;EYA84691;EYA90253;PJY68307
DUF3987 domain-containing protein [Bacteroides fragilis]	WP_032561486;EXZ88395;KAA4738679;KAA4757498;KAA4758509;KAA4761087
DUF3987 domain-containing protein [Bacteroides fragilis]	WP_032563115;EXZ99746;EYA65858;EYE44097
DUF3987 domain-containing protein [Bacteroides fragilis]	WP_032567976;EXZ48408;EXZ53194
DUF3987 domain-containing protein [Bacteroides fragilis]	WP_032573351;AKA52435;EYB17950
DUF3987 domain-containing protein [Bacteroides fragilis]	WP_032580126;EYA38315;OCR30682;PJY64422
DUF3987 domain-containing protein [Bacteroides fragilis]	WP_032587167;EYA43030
DUF3987 domain-containing protein [Bacteroides fragilis]	WP_032596026;EYA60836
DUF3987 domain-containing protein [Bacteroides fragilis]	WP_044301528
DUF3987 domain-containing protein [Bacteroides fragilis]	WP_049128975;MBA2197078;MBA5676148
DUF3987 domain-containing protein [Bacteroides fragilis]	WP_053873899;MBA5658435;CUA19241
DUF3987 domain-containing protein [Bacteroides fragilis]	WP_065762960;NTS09411;NTS20690;OCJ76704
DUF3987 domain-containing protein [Bacteroides fragilis]	WP_065849940;OCR35168;OCR40146
DUF3987 domain-containing protein [Bacteroides fragilis]	WP_085929724
DUF3987 domain-containing protein [Bacteroides fragilis]	WP_085929964;RGK98384
DUF3987 domain-containing protein [Bacteroides fragilis]	WP_085930932
DUF3987 domain-containing protein [Bacteroides fragilis]	WP_085931032;KAA4701265
DUF3987 domain-containing protein [Bacteroides fragilis]	WP_085931747;RGN61136;RGX80940
DUF3987 domain-containing protein [Bacteroides fragilis]	WP_085938948
DUF3987 domain-containing protein [Bacteroides fragilis]	WP_085958982
DUF3987 domain-containing protein [Bacteroides fragilis]	WP_085959371
DUF3987 domain-containing protein [Bacteroides fragilis]	WP_086935257;QCT80227
DUF3987 domain-containing protein [Bacteroides fragilis]	WP_100717408
DUF3987 domain-containing protein [Bacteroides fragilis]	WP_100721567
DUF3987 domain-containing protein [Bacteroides fragilis]	WP_100738895
DUF3987 domain-containing protein [Bacteroides fragilis]	WP_100766136;RGM85325;RGN11676
DUF3987 domain-containing protein [Bacteroides fragilis]	WP_100788687;PJY73443
DUF3987 domain-containing protein [Bacteroides fragilis]	WP_101604328
DUF3987 domain-containing protein [Bacteroides fragilis]	WP_122119327;RGL71649;RHI15238;RHI27835
DUF3987 domain-containing protein [Bacteroides fragilis]	WP_122128295;RGN97023;RGO58816
DUF3987 domain-containing protein [Bacteroides fragilis]	WP_122132734;RGR03379;RGU98594;RHB26529
DUF3987 domain-containing protein [Bacteroides fragilis]	WP_122290309;RHF24985;HCW09809
DUF3987 domain-containing protein [Bacteroides fragilis]	WP_122296889;RHH65392
DUF3987 domain-containing protein [Bacteroides fragilis]	WP_122348609;RHI97720
DUF3987 domain-containing protein [Bacteroides fragilis]	WP_128568030;KAB7793154
DUF3987 domain-containing protein [Bacteroides fragilis]	WP_138273525;TWV70918
DUF3987 domain-containing protein [Bacteroides fragilis]	WP_146302210;KAB5472835;TWV45598
DUF3987 domain-containing protein [Bacteroides fragilis]	WP_149245239
DUF3987 domain-containing protein [Bacteroides fragilis]	WP_154063614
DUF3987 domain-containing protein [Bacteroides fragilis]	WP_155268005
DUF3987 domain-containing protein [Bacteroides fragilis]	WP_155268022
DUF3987 domain-containing protein [Bacteroides fragilis]	WP_155268032
DUF3987 domain-containing protein [Bacteroides fragilis]	WP_155268058
DUF3987 domain-containing protein [Bacteroides fragilis]	WP_155268079
DUF3987 domain-containing protein [Bacteroides fragilis]	WP_155268280
DUF3987 domain-containing protein [Bacteroides fragilis]	WP_155268382
DUF3987 domain-containing protein [Bacteroides fragilis]	WP_155268400
DUF3987 domain-containing protein [Bacteroides fragilis]	WP_155268972
DUF3987 domain-containing protein [Bacteroides fragilis]	WP_155268995
DUF3987 domain-containing protein [Bacteroides fragilis]	WP_155269186
DUF3987 domain-containing protein [Bacteroides fragilis]	WP_155269344
DUF3987 domain-containing protein [Bacteroides fragilis]	WP_155269495
DUF3987 domain-containing protein [Bacteroides fragilis]	WP_155269532
DUF3987 domain-containing protein [Bacteroides fragilis]	WP_155269561
DUF3987 domain-containing protein [Bacteroides fragilis]	WP_155269935
DUF3987 domain-containing protein [Bacteroides fragilis]	WP_155270096
DUF3987 domain-containing protein [Bacteroides fragilis]	WP_155270131
DUF3987 domain-containing protein [Bacteroides fragilis]	WP_155270229
DUF3987 domain-containing protein [Bacteroides fragilis]	WP_155270393
DUF3987 domain-containing protein [Bacteroides fragilis]	WP_155270615
DUF3987 domain-containing protein [Bacteroides fragilis]	WP_155270646
DUF3987 domain-containing protein [Bacteroides fragilis]	WP_155396918
DUF3987 domain-containing protein [Bacteroides fragilis]	WP_155520204
DUF3987 domain-containing protein [Bacteroides fragilis]	WP_155520299
DUF3987 domain-containing protein [Bacteroides fragilis]	WP_155520540
DUF3987 domain-containing protein [Bacteroides fragilis]	WP_155521313
DUF3987 domain-containing protein [Bacteroides fragilis]	WP_155760240
DUF3987 domain-containing protein [Bacteroides fragilis]	WP_168946825;NME76310
DUF3987 domain-containing protein [Bacteroides fragilis]	WP_181747920;MBA4499175
DUF3987 domain-containing protein [Bacteroides fragilis]	WP_181884231
DUF3987 domain-containing protein [Bacteroides fragilis]	WP_181980912
DUF3987 domain-containing protein [Bacteroides fragilis]	WP_181996067
DUF3987 domain-containing protein [Bacteroides fragilis]	WP_181996267
DUF3987 domain-containing protein [Bacteroides fragilis]	WP_182104647;MBA5611669
DUF3987 domain-containing protein [Bacteroides fragilis]	WP_182114622;MBA5650081
DUF3987 domain-containing protein [Bacteroides fragilis]	WP_182115927;MBA5656716
DUF3987 domain-containing protein [Bacteroides fragilis]	WP_182127153;MBA5645840
DUF3987 domain-containing protein [Bacteroides fragilis]	WP_182294013
DUF3987 domain-containing protein [Bacteroides fragilis]	WP_182420143
DUF3987 domain-containing protein [Bacteroides fragilis]	WP_182423907
DUF3987 domain-containing protein [Bacteroides fragilis]	WP_182424431
DUF3987 domain-containing protein [Bacteroides gallinarum]	WP_018668238
DUF3987 domain-containing protein [Bacteroides graminisolvens]	WP_024996091;GAK36104
DUF3987 domain-containing protein [Bacteroides graminisolvens]	WP_161625897
DUF3987 domain-containing protein [Bacteroides ihuae]	WP_071145159
DUF3987 domain-containing protein [Bacteroides ilei]	WP_072530974
DUF3987 domain-containing protein [Bacteroides ilei]	WP_162617788
DUF3987 domain-containing protein [Bacteroides intestinalis]	WP_022394295;RGV58233;RHA63324;CDD97344
DUF3987 domain-containing protein [Bacteroides ndongoniae]	WP_071150691
DUF3987 domain-containing protein [Bacteroides oleiciplenus]	WP_148374794
DUF3987 domain-containing protein [Bacteroides ovatus]	KAA3916851;KAA3921908;KAA3966344
DUF3987 domain-containing protein [Bacteroides ovatus]	KAA3938982;KAA3945465;KAA3957313
DUF3987 domain-containing protein [Bacteroides ovatus]	KAA4621878;KAA4634986;KAA4669449;KAA4678721
DUF3987 domain-containing protein [Bacteroides ovatus]	WP_004296633;ALJ46011;EDO13686;PQL41277;SCV10365;SDZ59391
DUF3987 domain-containing protein [Bacteroides ovatus]	WP_004303899;EGM96208;QGT70912;RGV93269
DUF3987 domain-containing protein [Bacteroides ovatus]	WP_004327235;EIY56590;KAA3980641;KAA3980703;KAA3992125;KAA3994154
DUF3987 domain-containing protein [Bacteroides ovatus]	WP_032856017;KAA3976516;KAA4560530;KAA4562209;KAA4567141;KAA4576344
DUF3987 domain-containing protein [Bacteroides ovatus]	WP_061448582;KXT41818
DUF3987 domain-containing protein [Bacteroides ovatus]	WP_074558780;SDB77850;SDI75197
DUF3987 domain-containing protein [Bacteroides ovatus]	WP_118032943;KAA4063601;KAA4073615;KAA4091113;KAA4106461;KAA4109144
DUF3987 domain-containing protein [Bacteroides ovatus]	WP_118418235;RGS88415
DUF3987 domain-containing protein [Bacteroides ovatus]	WP_138294108
DUF3987 domain-containing protein [Bacteroides ovatus]	WP_138343469;NUO26105
DUF3987 domain-containing protein [Bacteroides ovatus]	WP_175364864;NUN78577
DUF3987 domain-containing protein [Bacteroides pyogenes]	WP_021645587;ERI88865
DUF3987 domain-containing protein [Bacteroides pyogenes]	WP_027324882
DUF3987 domain-containing protein [Bacteroides pyogenes]	WP_122056610;MBB3894791;SUV35230
DUF3987 domain-containing protein [Bacteroides pyogenes]	WP_148727203;TYK39530
DUF3987 domain-containing protein [Bacteroides pyogenes]	WP_148730877;TYK32224;TYK49982
DUF3987 domain-containing protein [Bacteroides pyogenes]	WP_148747022;TYK37839
DUF3987 domain-containing protein [Bacteroides reticulotermitis]	WP_044165668;MBB4042253;GAE86512
DUF3987 domain-containing protein [Bacteroides reticulotermitis]	WP_183209125;MBB4045260
DUF3987 domain-containing protein [Bacteroides salyersiae]	WP_005931045;EOA49372
DUF3987 domain-containing protein [Bacteroides salyersiae]	WP_007482046;EIY57099;RHF04460;CUM98843
DUF3987 domain-containing protein [Bacteroides salyersiae]	WP_130059825;KAA3688527;KAA3692598;KAA3696120;KAA3703387;KAA3709062
DUF3987 domain-containing protein [Bacteroides salyersiae]	WP_151873948;KAB5344594;KAB5351021;KAB5365428;KAB5371484;KAB5384434
DUF3987 domain-containing protein [Bacteroides salyersiae]	WP_151874388;KAB5370342
DUF3987 domain-containing protein [Bacteroides sp. 14(A)]	WP_029327760
DUF3987 domain-containing protein [Bacteroides sp. 1_1_14]	WP_008761385;EFI04491
DUF3987 domain-containing protein [Bacteroides sp. 1_1_30]	WP_008643369;EGN01524
DUF3987 domain-containing protein [Bacteroides sp. 3_1_13]	WP_049702523;KMW77353
DUF3987 domain-containing protein [Bacteroides sp. 3_1_23]	WP_008651493;EFI37695
DUF3987 domain-containing protein [Bacteroides sp. 3_1_33FAA]	WP_008652496;EEZ22999
DUF3987 domain-containing protein [Bacteroides sp. 4_3_47FAA]	WP_008668602;KAB3566431;EET18139;KAB3667422;KAB3668115;KAB3680172
DUF3987 domain-containing protein [Bacteroides sp. 9_1_42FAA]	WP_008673030;EEO60630
DUF3987 domain-containing protein [Bacteroides sp. AM16-15]	WP_117462995;RGF16651
DUF3987 domain-containing protein [Bacteroides sp. AM23-12]	WP_117577230;RGC86619
DUF3987 domain-containing protein [Bacteroides sp. AM25-34]	WP_117910901;RGI07022
DUF3987 domain-containing protein [Bacteroides sp. AM37-9]	WP_120070397;RJU58674
DUF3987 domain-containing protein [Bacteroides sp. AM54-2NS]	WP_128858919;RJU31726
DUF3987 domain-containing protein [Bacteroides sp. AR20]	WP_054959327;SEN93192
DUF3987 domain-containing protein [Bacteroides sp. AR20]	WP_090612560;SEM69323
DUF3987 domain-containing protein [Bacteroides sp. AR20]	WP_090615350;SEN96043
DUF3987 domain-containing protein [Bacteroides sp. CBA7301]	WP_167966017;QIU96537
DUF3987 domain-containing protein [Bacteroides sp. D22]	WP_009041089;EFI11372
DUF3987 domain-containing protein [Bacteroides sp. D2]	WP_009000067;EFS32822
DUF3987 domain-containing protein [Bacteroides sp. KCTC 15687]	WP_125040320;GCB34080
DUF3987 domain-containing protein [Bacteroides sp. KCTC 15687]	WP_125043207;GCB37730
DUF3987 domain-containing protein [Bacteroides sp. KFT8]	WP_099147354
DUF3987 domain-containing protein [Bacteroides sp.]	HEC44625
DUF3987 domain-containing protein [Bacteroides stercorirosoris]	WP_083595486;SHJ61589
DUF3987 domain-containing protein [Bacteroides stercorirosoris]	WP_117986980;RGX79639
DUF3987 domain-containing protein [Bacteroides stercoris]	WP_129615137
DUF3987 domain-containing protein [Bacteroides stercoris]	WP_165356978
DUF3987 domain-containing protein [Bacteroides thetaiotaomicron]	KAB4297135
DUF3987 domain-containing protein [Bacteroides thetaiotaomicron]	KAB4307588
DUF3987 domain-containing protein [Bacteroides thetaiotaomicron]	KAB4457244
DUF3987 domain-containing protein [Bacteroides thetaiotaomicron]	KAB4462558;KAB4464490;KAB4474076;KAB4474324;KAB4480682
DUF3987 domain-containing protein [Bacteroides thetaiotaomicron]	KAB4464746;KAB4465385;KAB4471601;KAB4477959;KAB4487416
DUF3987 domain-containing protein [Bacteroides thetaiotaomicron]	KAB4466692;KAB4467697;KAB4476636;KAB4478388;KAB4488867
DUF3987 domain-containing protein [Bacteroides thetaiotaomicron]	KAB4475270
DUF3987 domain-containing protein [Bacteroides thetaiotaomicron]	KAB4483912;KAB4494514;KAB4496933;KAB4505098;KAB4507908
DUF3987 domain-containing protein [Bacteroides thetaiotaomicron]	KAB4810008
DUF3987 domain-containing protein [Bacteroides thetaiotaomicron]	KAB5222517
DUF3987 domain-containing protein [Bacteroides thetaiotaomicron]	PLS58183
DUF3987 domain-containing protein [Bacteroides thetaiotaomicron]	RGX46575
DUF3987 domain-containing protein [Bacteroides thetaiotaomicron]	RHJ73448
DUF3987 domain-containing protein [Bacteroides thetaiotaomicron]	WP_008765586;EES70611
DUF3987 domain-containing protein [Bacteroides thetaiotaomicron]	WP_008766082;EES69953;KAB5448145
DUF3987 domain-containing protein [Bacteroides thetaiotaomicron]	WP_008766356;EES67592;KAB5444818
DUF3987 domain-containing protein [Bacteroides thetaiotaomicron]	WP_011107254;AAO75511;PQL39221;QMW87456;RGY14173
DUF3987 domain-containing protein [Bacteroides thetaiotaomicron]	WP_011108077;AAO77094;PQL45849;QMW88929;SPU32522
DUF3987 domain-containing protein [Bacteroides thetaiotaomicron]	WP_016267850;EOS01219
DUF3987 domain-containing protein [Bacteroides thetaiotaomicron]	WP_016269602;EOR97490
DUF3987 domain-containing protein [Bacteroides thetaiotaomicron]	WP_048692398;KAA0097066;KAA0100602;CUN24783
DUF3987 domain-containing protein [Bacteroides thetaiotaomicron]	WP_048698344
DUF3987 domain-containing protein [Bacteroides thetaiotaomicron]	WP_054959528;RGO92880;RHK31337
DUF3987 domain-containing protein [Bacteroides thetaiotaomicron]	WP_055217452;CUP62582
DUF3987 domain-containing protein [Bacteroides thetaiotaomicron]	WP_055218587
DUF3987 domain-containing protein [Bacteroides thetaiotaomicron]	WP_055229733;CUN25962
DUF3987 domain-containing protein [Bacteroides thetaiotaomicron]	WP_055230314;CUN30963
DUF3987 domain-containing protein [Bacteroides thetaiotaomicron]	WP_055298349;CUO82631
DUF3987 domain-containing protein [Bacteroides thetaiotaomicron]	WP_055298657;RGV67453;RGZ32846;RHF13881;RHJ66290;TSE44142
DUF3987 domain-containing protein [Bacteroides thetaiotaomicron]	WP_055300249;CUP72316
DUF3987 domain-containing protein [Bacteroides thetaiotaomicron]	WP_061473180
DUF3987 domain-containing protein [Bacteroides thetaiotaomicron]	WP_061473542;KXT38176
DUF3987 domain-containing protein [Bacteroides thetaiotaomicron]	WP_061473765;PLS60144;SEK82247
DUF3987 domain-containing protein [Bacteroides thetaiotaomicron]	WP_062695020;ALJ41881
DUF3987 domain-containing protein [Bacteroides thetaiotaomicron]	WP_062695176
DUF3987 domain-containing protein [Bacteroides thetaiotaomicron]	WP_070750283;KAB4264106;KAB4267389;KAB4274355;KAB4276198;KAB4280537
DUF3987 domain-containing protein [Bacteroides thetaiotaomicron]	WP_070750525
DUF3987 domain-containing protein [Bacteroides thetaiotaomicron]	WP_072066263
DUF3987 domain-containing protein [Bacteroides thetaiotaomicron]	WP_072066988
DUF3987 domain-containing protein [Bacteroides thetaiotaomicron]	WP_072067438
DUF3987 domain-containing protein [Bacteroides thetaiotaomicron]	WP_080979932;KAA0093057;KAA0104051
DUF3987 domain-containing protein [Bacteroides thetaiotaomicron]	WP_081018070
DUF3987 domain-containing protein [Bacteroides thetaiotaomicron]	WP_081029541;KAB4425234;KAB4430452;KAB4439092;KAB4449102;RGV71827
DUF3987 domain-containing protein [Bacteroides thetaiotaomicron]	WP_081109727;KAB4265912;KAB4267338;KAB4281277;KAB4287047;KAB4302137
DUF3987 domain-containing protein [Bacteroides thetaiotaomicron]	WP_083847633;KAB5445122
DUF3987 domain-containing protein [Bacteroides thetaiotaomicron]	WP_103877903;RGV64961;SEG32284
DUF3987 domain-containing protein [Bacteroides thetaiotaomicron]	WP_103878159;SEG68794
DUF3987 domain-containing protein [Bacteroides thetaiotaomicron]	WP_113748558;KAB4450557;SQA31978
DUF3987 domain-containing protein [Bacteroides thetaiotaomicron]	WP_117860360;RGX40947
DUF3987 domain-containing protein [Bacteroides thetaiotaomicron]	WP_117860400;RGX40412
DUF3987 domain-containing protein [Bacteroides thetaiotaomicron]	WP_117980146;RGR92109
DUF3987 domain-containing protein [Bacteroides thetaiotaomicron]	WP_117980200;KAB4265672;KAB4268924;KAB4279580;KAB4286014;KAB4292178
DUF3987 domain-containing protein [Bacteroides thetaiotaomicron]	WP_117981401;RGQ42336;RHD86608
DUF3987 domain-containing protein [Bacteroides thetaiotaomicron]	WP_117981758;RGQ36650;RHD80647
DUF3987 domain-containing protein [Bacteroides thetaiotaomicron]	WP_118202040;RHF10861
DUF3987 domain-containing protein [Bacteroides thetaiotaomicron]	WP_118307714;RHI38567
DUF3987 domain-containing protein [Bacteroides thetaiotaomicron]	WP_118337446;RHJ65730
DUF3987 domain-containing protein [Bacteroides thetaiotaomicron]	WP_118417279;RHL63841
DUF3987 domain-containing protein [Bacteroides thetaiotaomicron]	WP_118417347;RHL62844
DUF3987 domain-containing protein [Bacteroides thetaiotaomicron]	WP_119188083;KAB4473277;RGY11820
DUF3987 domain-containing protein [Bacteroides thetaiotaomicron]	WP_119200065;RGZ39983
DUF3987 domain-containing protein [Bacteroides thetaiotaomicron]	WP_119200437;RGZ32682
DUF3987 domain-containing protein [Bacteroides thetaiotaomicron]	WP_119213055;RHK37029
DUF3987 domain-containing protein [Bacteroides thetaiotaomicron]	WP_129655455
DUF3987 domain-containing protein [Bacteroides thetaiotaomicron]	WP_129655819
DUF3987 domain-containing protein [Bacteroides thetaiotaomicron]	WP_130042059;KAB4424283;KAB4429780;KAB4435020;KAB4437295;KAB4449584
DUF3987 domain-containing protein [Bacteroides thetaiotaomicron]	WP_130042252;KAB4420542;KAB4432157;KAB4435971;KAB4447789;RYT14714
DUF3987 domain-containing protein [Bacteroides thetaiotaomicron]	WP_132062017
DUF3987 domain-containing protein [Bacteroides thetaiotaomicron]	WP_143920126;TSE41734
DUF3987 domain-containing protein [Bacteroides thetaiotaomicron]	WP_149192769;KAA0092461;KAA0106877
DUF3987 domain-containing protein [Bacteroides thetaiotaomicron]	WP_162303189;SPU35382
DUF3987 domain-containing protein [Bacteroides thetaiotaomicron]	WP_165360390
DUF3987 domain-containing protein [Bacteroides thetaiotaomicron]	WP_165938317
DUF3987 domain-containing protein [Bacteroides thetaiotaomicron]	WP_170848605;SEF86193;SEK29071
DUF3987 domain-containing protein [Bacteroides thetaiotaomicron]	WP_172556590;BCA49700
DUF3987 domain-containing protein [Bacteroides thetaiotaomicron]	WP_182423507
DUF3987 domain-containing protein [Bacteroides thetaiotaomicron]	WP_182426889
DUF3987 domain-containing protein [Bacteroides timonensis]	WP_052356133
DUF3987 domain-containing protein [Bacteroides togonis]	WP_083610491
DUF3987 domain-containing protein [Bacteroides xylanisolvens]	RHK27645
DUF3987 domain-containing protein [Bacteroides xylanisolvens]	WP_008025404;EIY84704;RGV15221
DUF3987 domain-containing protein [Bacteroides xylanisolvens]	WP_055236190;KAB6082263;CUO92791
DUF3987 domain-containing protein [Bacteroides xylanisolvens]	WP_074708610;SEB15137;SFN61772
DUF3987 domain-containing protein [Bacteroides xylanisolvens]	WP_087318549;OUQ65683
DUF3987 domain-containing protein [Bacteroides xylanisolvens]	WP_087323405;OUQ64824
DUF3987 domain-containing protein [Bacteroides xylanisolvens]	WP_117684779;RGK58623
DUF3987 domain-containing protein [Bacteroides xylanisolvens]	WP_118196309;RHD63960;RHF26226;RHL33524
DUF3987 domain-containing protein [Bacteroides xylanisolvens]	WP_118407515;RHK99382
DUF3987 domain-containing protein [Bacteroides xylanisolvens]	WP_121960458;RGI95816
DUF3987 domain-containing protein [Bacteroides xylanisolvens]	WP_134985783;KAA9043106;QDH56611;RGS49819
DUF3987 domain-containing protein [Bacteroides xylanisolvens]	WP_151921586;KAB6098370;KAB6104819;KAB6114608;KAB6117819;KAB6124737
DUF3987 domain-containing protein [Bacteroides xylanisolvens]	WP_151922240;KAB6078991;KAB6090683;KAB6092432;KAB6113419;RYT14042
DUF3987 domain-containing protein [Bacteroides xylanisolvens]	WP_151926924;KAB6165069;KAB6168343;KAB6178488;KAB6185743;KAB6186281
DUF3987 domain-containing protein [Bacteroides xylanisolvens]	WP_151931459;KAB6344729
DUF3987 domain-containing protein [Bacteroides xylanisolvens]	WP_151933864;KAB6249367
DUF3987 domain-containing protein [Bacteroides xylanisolvens]	WP_151935635;KAB6138870
DUF3987 domain-containing protein [Bacteroides xylanisolvens]	WP_151940493;KAB6152000
DUF3987 domain-containing protein [Bacteroidetes bacterium]	MBA2584474
DUF3987 domain-containing protein [Bacteroidetes bacterium]	NCQ10768
DUF3987 domain-containing protein [Balneicella halophila]	WP_116497037;PVX49290
DUF3987 domain-containing protein [Campylobacter coli]	ECO5453965
DUF3987 domain-containing protein [Candidatus Cloacimonetes bacterium]	NLN85125
DUF3987 domain-containing protein [Candidatus Cloacimonetes bacterium]	NLW18443
DUF3987 domain-containing protein [Candidatus Cloacimonetes bacterium]	NLW18936
DUF3987 domain-containing protein [Candidatus Lambdaproteobacteria bacterium]	HIB94637
DUF3987 domain-containing protein [Cellulophaga sp. RHA_52]	WP_144709436;TVZ08647
DUF3987 domain-containing protein [Chitinophagaceae bacterium IBVUCB1]	WP_143315625
DUF3987 domain-containing protein [Chitinophagaceae bacterium IBVUCB2]	WP_086102661;OSZ80205
DUF3987 domain-containing protein [Chitinophagaceae bacterium]	NOT49707
DUF3987 domain-containing protein [Chitinophagaceae bacterium]	WP_174282693
DUF3987 domain-containing protein [Chitinophagales bacterium]	MBA3647265
DUF3987 domain-containing protein [Chryseobacterium palustre]	WP_084466379
DUF3987 domain-containing protein [Chryseobacterium sp. MYb7]	WP_105703987;PRA97798
DUF3987 domain-containing protein [Chryseobacterium sp. RU37D]	WP_083672294;SIQ55600
DUF3987 domain-containing protein [Chryseobacterium sp. RU37D]	WP_083672337;SIQ98433
DUF3987 domain-containing protein [Chryseobacterium taklimakanense]	WP_124784647;AZI20443
DUF3987 domain-containing protein [Deminuibacter soli]	WP_116845350;RFM29593
DUF3987 domain-containing protein [Empedobacter falsenii]	WP_125350788;RRT86331;RRT87362
DUF3987 domain-containing protein [Escherichia coli]	MSL92437
DUF3987 domain-containing protein [Fibrisoma limi]	WP_009284454;CCH55889
DUF3987 domain-containing protein [Fibrisoma montanum]	WP_119670520;RIV19416
DUF3987 domain-containing protein [Flaviaesturariibacter sp. 17J68-15]	WP_131850829;TCZ73829
DUF3987 domain-containing protein [Flavobacteria bacterium MS024-3C]	WP_008867001;EEG43441
DUF3987 domain-containing protein [Flavobacteriaceae bacterium CWB-1]	WP_140991216;TPV31944
DUF3987 domain-containing protein [Flavobacteriaceae bacterium]	NBW28271
DUF3987 domain-containing protein [Flavobacteriales bacterium]	NCP53421
DUF3987 domain-containing protein [Flavobacterium alvei]	WP_103804734;POY40547
DUF3987 domain-containing protein [Flavobacterium aurantiibacter]	WP_094485892;OYQ45481
DUF3987 domain-containing protein [Flavobacterium commune]	WP_071185459;APA00220
DUF3987 domain-containing protein [Flavobacterium cyanobacteriorum]	WP_094416006;OYQ34016
DUF3987 domain-containing protein [Flavobacterium psychrophilum]	WP_063742159;OAE93451
DUF3987 domain-containing protein [Flavobacterium psychrophilum]	WP_071957614;OJH13568
DUF3987 domain-containing protein [Flavobacterium psychrophilum]	WP_086440571;OUD27935
DUF3987 domain-containing protein [Flavobacterium psychrophilum]	WP_094134978;SNB14897
DUF3987 domain-containing protein [Flavobacterium psychrophilum]	WP_094153005;SNB38739
DUF3987 domain-containing protein [Flavobacterium psychrophilum]	WP_094157818;SNA85909
DUF3987 domain-containing protein [Flavobacterium psychrophilum]	WP_094162365;SNB42428
DUF3987 domain-containing protein [Flavobacterium psychrophilum]	WP_094168445;SNA87619
DUF3987 domain-containing protein [Flavobacterium psychrophilum]	WP_094177768;SNB18683
DUF3987 domain-containing protein [Flavobacterium psychrophilum]	WP_094178887;SNA76266
DUF3987 domain-containing protein [Flavobacterium psychrophilum]	WP_099171710;SNB22299
DUF3987 domain-containing protein [Flavobacterium psychrophilum]	WP_134346190
DUF3987 domain-containing protein [Flavobacterium psychrophilum]	WP_134386667
DUF3987 domain-containing protein [Flavobacterium sasangense]	WP_026726788
DUF3987 domain-containing protein [Flavobacterium sp. 14A]	WP_173836983;NRT11151
DUF3987 domain-containing protein [Flavobacterium sp. ALD4]	WP_101136673;PKH68148
DUF3987 domain-containing protein [Flavobacterium sp. GSP27]	WP_126553476;RTZ10945
DUF3987 domain-containing protein [Flavobacterium sp. I-STPP5a]	WP_158981136
DUF3987 domain-containing protein [Flavobacterium sp. IMCC34852]	WP_171222874;NNT72707
DUF3987 domain-containing protein [Fluviicola taffensis]	WP_013685371;AEA42599
DUF3987 domain-containing protein [Formosa sp. Hel1_33_131]	WP_069677411
DUF3987 domain-containing protein [Hymenobacter coccineus]	WP_070746327;OGX82899
DUF3987 domain-containing protein [Hymenobacter sp. P5252]	WP_176899566;NVO84889
DUF3987 domain-containing protein [Jiulongibacter sediminis]	WP_082391421
DUF3987 domain-containing protein [Labilibaculum filiforme]	WP_101260713
DUF3987 domain-containing protein [Lacibacter cauensis]	WP_144886351;TWI81143
DUF3987 domain-containing protein [Lacinutrix sp. 5H-3-7-4]	WP_013871496;AEH02722
DUF3987 domain-containing protein [Lutibacter sp. HS1-25]	RXP64550
DUF3987 domain-containing protein [Lutibacter sp. HS1-25]	WP_164975175
DUF3987 domain-containing protein [Marinifilum breve]	WP_110360451;PXY01642
DUF3987 domain-containing protein [Mariniflexile fucanivorans]	WP_132215188;TCL67537
DUF3987 domain-containing protein [Mariniflexile sp. M5A1M]	WP_157209202
DUF3987 domain-containing protein [Mariniflexile sp. M5A1M]	WP_157209284
DUF3987 domain-containing protein [Mediterranea massiliensis]	WP_072546396
DUF3987 domain-containing protein [Mediterranea massiliensis]	WP_083535631
DUF3987 domain-containing protein [Mesonia phycicola]	WP_073148805;SHI61016
DUF3987 domain-containing protein [Nonlabens arenilitoris]	WP_105071486;PQJ32407
DUF3987 domain-containing protein [Oceanihabitans sp. IOP_32]	WP_153267604;QFZ54504
DUF3987 domain-containing protein [Olleya marilimosa]	WP_028284027
DUF3987 domain-containing protein [Panacibacter ginsenosidivorans]	WP_147187959;QEC66159
DUF3987 domain-containing protein [Panacibacter sp. KCS-6]	WP_171609754;NNV57806
DUF3987 domain-containing protein [Parabacteroides acidifaciens]	WP_115498001;RDU50780
DUF3987 domain-containing protein [Parabacteroides distasonis]	WP_146374989;TWV63477
DUF3987 domain-containing protein [Parabacteroides distasonis]	WP_182438783
DUF3987 domain-containing protein [Parabacteroides goldsteinii]	WP_007654974;EKN14822
DUF3987 domain-containing protein [Parabacteroides goldsteinii]	WP_009860144;EKN19388
DUF3987 domain-containing protein [Parabacteroides goldsteinii]	WP_009860167;EKN19412
DUF3987 domain-containing protein [Parabacteroides goldsteinii]	WP_046145367;KKB59014
DUF3987 domain-containing protein [Parabacteroides goldsteinii]	WP_046145985;KKB56000
DUF3987 domain-containing protein [Parabacteroides goldsteinii]	WP_048314342;KMM35268
DUF3987 domain-containing protein [Parabacteroides goldsteinii]	WP_048315106;KMM34132
DUF3987 domain-containing protein [Parabacteroides goldsteinii]	WP_052716678;KKB56032
DUF3987 domain-containing protein [Parabacteroides goldsteinii]	WP_053078082
DUF3987 domain-containing protein [Parabacteroides goldsteinii]	WP_129698034
DUF3987 domain-containing protein [Parabacteroides goldsteinii]	WP_129698048
DUF3987 domain-containing protein [Parabacteroides goldsteinii]	WP_129729589
DUF3987 domain-containing protein [Parabacteroides goldsteinii]	WP_129731222
DUF3987 domain-containing protein [Parabacteroides goldsteinii]	WP_129731264
DUF3987 domain-containing protein [Parabacteroides goldsteinii]	WP_129731767
DUF3987 domain-containing protein [Parabacteroides goldsteinii]	WP_129731876
DUF3987 domain-containing protein [Parabacteroides goldsteinii]	WP_129733078
DUF3987 domain-containing protein [Parabacteroides goldsteinii]	WP_165364452
DUF3987 domain-containing protein [Parabacteroides gordonii]	WP_028727133;KKB58455;RGP15968
DUF3987 domain-containing protein [Parabacteroides gordonii]	WP_028727167;KKB58491
DUF3987 domain-containing protein [Parabacteroides gordonii]	WP_028727363;KKB48296
DUF3987 domain-containing protein [Parabacteroides gordonii]	WP_028727666;KKB60383
DUF3987 domain-containing protein [Parabacteroides gordonii]	WP_028729713;KKB55258
DUF3987 domain-containing protein [Parabacteroides gordonii]	WP_028730268;KKB57346
DUF3987 domain-containing protein [Parabacteroides gordonii]	WP_044192154;KKB58318;RGP16082
DUF3987 domain-containing protein [Parabacteroides gordonii]	WP_081693322
DUF3987 domain-containing protein [Parabacteroides gordonii]	WP_122146418;RGP17734
DUF3987 domain-containing protein [Parabacteroides gordonii]	WP_122146465;RGP17112
DUF3987 domain-containing protein [Parabacteroides gordonii]	WP_122146779;RGP16654
DUF3987 domain-containing protein [Parabacteroides gordonii]	WP_122146918;RGP15075
DUF3987 domain-containing protein [Parabacteroides gordonii]	WP_167331503;KKB59632
DUF3987 domain-containing protein [Parabacteroides johnsonii]	WP_008146062;EEC98365
DUF3987 domain-containing protein [Parabacteroides johnsonii]	WP_008149896;EEC96128
DUF3987 domain-containing protein [Parabacteroides johnsonii]	WP_008156633;EKN10099
DUF3987 domain-containing protein [Parabacteroides johnsonii]	WP_008156899;EKN09782
DUF3987 domain-containing protein [Parabacteroides johnsonii]	WP_021861718;OUO04892;CCX76882
DUF3987 domain-containing protein [Parabacteroides johnsonii]	WP_087375040;OUO07132
DUF3987 domain-containing protein [Parabacteroides johnsonii]	WP_148478937
DUF3987 domain-containing protein [Parabacteroides johnsonii]	WP_148479125
DUF3987 domain-containing protein [Parabacteroides merdae]	MTT24521
DUF3987 domain-containing protein [Parabacteroides merdae]	RGZ78597
DUF3987 domain-containing protein [Parabacteroides merdae]	RGZ79795
DUF3987 domain-containing protein [Parabacteroides merdae]	WP_005634221;EDN85282;EKN34749;MTT26938;MTU52192;MTU59633
DUF3987 domain-containing protein [Parabacteroides merdae]	WP_005634797;EDN84901;MTT28261;MTU77627;MTV05928;RGR10198
DUF3987 domain-containing protein [Parabacteroides merdae]	WP_005644530;EKN13884
DUF3987 domain-containing protein [Parabacteroides merdae]	WP_005645036;OKZ35148;EKN12999;RGN53407;RGT04746;RHI79369
DUF3987 domain-containing protein [Parabacteroides merdae]	WP_005645777;EKN11610
DUF3987 domain-containing protein [Parabacteroides merdae]	WP_005651333;EKN27357;MTU52699;MTU60951;MTU66546;MTU68798
DUF3987 domain-containing protein [Parabacteroides merdae]	WP_046451619;RGM93125;CUO78574
DUF3987 domain-containing protein [Parabacteroides merdae]	WP_122116026;RGM97100
DUF3987 domain-containing protein [Parabacteroides merdae]	WP_122121936;RGN52427
DUF3987 domain-containing protein [Parabacteroides merdae]	WP_122122047;RGN51966
DUF3987 domain-containing protein [Parabacteroides merdae]	WP_122131975;RGS97526
DUF3987 domain-containing protein [Parabacteroides merdae]	WP_122203175;RGZ47318;RHH80206
DUF3987 domain-containing protein [Parabacteroides merdae]	WP_122203666;RGZ43450;RHH79922
DUF3987 domain-containing protein [Parabacteroides merdae]	WP_122203812;RHC90246;RHM12691
DUF3987 domain-containing protein [Parabacteroides merdae]	WP_122203975;RHC89049
DUF3987 domain-containing protein [Parabacteroides merdae]	WP_122205332;RHE97950
DUF3987 domain-containing protein [Parabacteroides merdae]	WP_122205419;RHE97317
DUF3987 domain-containing protein [Parabacteroides merdae]	WP_122291412;RHH75329
DUF3987 domain-containing protein [Parabacteroides merdae]	WP_122298215;RHL30732
DUF3987 domain-containing protein [Parabacteroides merdae]	WP_129942902;MTU27976;RYS85979
DUF3987 domain-containing protein [Parabacteroides merdae]	WP_129943327;MTU28267;RYS84221
DUF3987 domain-containing protein [Parabacteroides merdae]	WP_129943481;MTU29808;RYS84025
DUF3987 domain-containing protein [Parabacteroides merdae]	WP_138272862
DUF3987 domain-containing protein [Parabacteroides merdae]	WP_155143461;MTU38080;MTU47263;MTU55342
DUF3987 domain-containing protein [Parabacteroides merdae]	WP_155162621;MRX86577;MTT09679;MTT12137;MTT41318;MTT57213
DUF3987 domain-containing protein [Parabacteroides merdae]	WP_172726794;MTU84542
DUF3987 domain-containing protein [Parabacteroides pacaensis]	WP_106828394
DUF3987 domain-containing protein [Parabacteroides provencensis]	WP_158228517
DUF3987 domain-containing protein [Parabacteroides sp. AF14-59]	WP_122354491;RHR95381
DUF3987 domain-containing protein [Parabacteroides sp. AF14-59]	WP_122354657;RHR95249
DUF3987 domain-containing protein [Parabacteroides sp. AF17-28]	WP_122344869;RHR58796
DUF3987 domain-containing protein [Parabacteroides sp. AF17-3]	WP_122326985;RKU72991
DUF3987 domain-containing protein [Parabacteroides sp. AF17-3]	WP_122326997;RKU73016
DUF3987 domain-containing protein [Parabacteroides sp. AF48-14]	WP_122332945;RHO69325
DUF3987 domain-containing protein [Parabacteroides sp. AM08-6]	WP_122278539;RHJ75649
DUF3987 domain-containing protein [Parabacteroides sp. AM25-14]	WP_121961213;RGD16238
DUF3987 domain-containing protein [Parabacteroides sp. AM58-2XD]	WP_128132846;RGZ02919
DUF3987 domain-containing protein [Parabacteroides sp. AM58-2XD]	WP_128134692;RGY95049
DUF3987 domain-containing protein [Parabacteroides sp. An277]	WP_162607950
DUF3987 domain-containing protein [Parabacteroides sp. HGS0025]	WP_046148270;KKB52303
DUF3987 domain-containing protein [Parabacteroides sp. HGS0025]	WP_046149017
DUF3987 domain-containing protein [Parabacteroides sp. HGS0025]	WP_046149965;KKB50065
DUF3987 domain-containing protein [Parabacteroides sp. HGS0025]	WP_046150531;KKB47819
DUF3987 domain-containing protein [Parabacteroides sp. HGS0025]	WP_046150637;KKB46329
DUF3987 domain-containing protein [Parabacteroides sp. HGS0025]	WP_046150659;KKB46363
DUF3987 domain-containing protein [Parabacteroides sp. TM07-1AC]	WP_122360050;RHU30597
DUF3987 domain-containing protein [Parabacteroides sp. TM07-1AC]	WP_122361441;RHU28165
DUF3987 domain-containing protein [Parabacteroides sp. TM07-1AC]	WP_122362844;RHU24239
DUF3987 domain-containing protein [Parabacteroides sp. TM07-1AC]	WP_122363239;RHU23341
DUF3987 domain-containing protein [Parabacteroides timonensis]	WP_075557940
DUF3987 domain-containing protein [Parabacteroides timonensis]	WP_075558969
DUF3987 domain-containing protein [Parabacteroides timonensis]	WP_075559038
DUF3987 domain-containing protein [Parabacteroides timonensis]	WP_075559455
DUF3987 domain-containing protein [Pedobacter sp. AR-3-17]	WP_136824385;TKC00176
DUF3987 domain-containing protein [Phocaeicola barnesiae]	WP_040366042
DUF3987 domain-containing protein [Phocaeicola coprophilus]	WP_040311087
DUF3987 domain-containing protein [Phocaeicola coprophilus]	WP_118400488;RHA75392
DUF3987 domain-containing protein [Phocaeicola dorei]	WP_007837989;EEB23740;QJR76275
DUF3987 domain-containing protein [Phocaeicola dorei]	WP_007843689;EEO44359
DUF3987 domain-containing protein [Phocaeicola dorei]	WP_038606302;AII68796;QJR55937;QJR59266;TDB07280;TDB14714
DUF3987 domain-containing protein [Phocaeicola dorei]	WP_087387079;OUP94914
DUF3987 domain-containing protein [Phocaeicola dorei]	WP_118429382;RGV68381
DUF3987 domain-containing protein [Phocaeicola dorei]	WP_130053654;KAA5397775;KAA5400321;KAA5408167;RYT96955
DUF3987 domain-containing protein [Phocaeicola dorei]	WP_132140596;TDA76428
DUF3987 domain-containing protein [Phocaeicola dorei]	WP_146348627;TWV61939
DUF3987 domain-containing protein [Phocaeicola dorei]	WP_149937059;KAA5325052
DUF3987 domain-containing protein [Phocaeicola massiliensis]	WP_005939728;EOA54947
DUF3987 domain-containing protein [Phocaeicola massiliensis]	WP_132216025
DUF3987 domain-containing protein [Phocaeicola sartorii]	WP_016275975;EOS13724;NUL00354
DUF3987 domain-containing protein [Phocaeicola sartorii]	WP_135952369;TGY68299
DUF3987 domain-containing protein [Phocaeicola sartorii]	WP_160246651;NBH65673
DUF3987 domain-containing protein [Phocaeicola vulgatus]	KAB3860829;KAB3868664;KAB3871584;KAB3887904
DUF3987 domain-containing protein [Phocaeicola vulgatus]	KAB6455855;KAB6478150
DUF3987 domain-containing protein [Phocaeicola vulgatus]	KAB6548895
DUF3987 domain-containing protein [Phocaeicola vulgatus]	RGZ14658
DUF3987 domain-containing protein [Phocaeicola vulgatus]	WP_005848118;EIY82512;KAB3861728;KAB3879125;KAB3888386
DUF3987 domain-containing protein [Phocaeicola vulgatus]	WP_011965687;ABR40322;NMW53563;PQL46352
DUF3987 domain-containing protein [Phocaeicola vulgatus]	WP_016270231;EOS05262
DUF3987 domain-containing protein [Phocaeicola vulgatus]	WP_032953250;RGO90477;RGO97998;RHA01050
DUF3987 domain-containing protein [Phocaeicola vulgatus]	WP_057099090;ALK84954;KAB3846157;KAB3863958
DUF3987 domain-containing protein [Phocaeicola vulgatus]	WP_057279667;CUQ25779
DUF3987 domain-containing protein [Phocaeicola vulgatus]	WP_057280820;CUP98921
DUF3987 domain-containing protein [Phocaeicola vulgatus]	WP_117695974;RGM90469;RGN09073
DUF3987 domain-containing protein [Phocaeicola vulgatus]	WP_117700056;RGJ84513
DUF3987 domain-containing protein [Phocaeicola vulgatus]	WP_117709549;RGJ44314;RGV12633;RGW10684;RGW46046;RHI62508
DUF3987 domain-containing protein [Phocaeicola vulgatus]	WP_117829500;RGS95624;RGX43010
DUF3987 domain-containing protein [Phocaeicola vulgatus]	WP_117848948;RHA57110
DUF3987 domain-containing protein [Phocaeicola vulgatus]	WP_117856148;RHB68118
DUF3987 domain-containing protein [Phocaeicola vulgatus]	WP_117893393;KAB6601608;RGR36477
DUF3987 domain-containing protein [Phocaeicola vulgatus]	WP_117921358;OKZ42687;RGS97660
DUF3987 domain-containing protein [Phocaeicola vulgatus]	WP_118121686;RHD09978
DUF3987 domain-containing protein [Phocaeicola vulgatus]	WP_118171283;RHD73715
DUF3987 domain-containing protein [Phocaeicola vulgatus]	WP_118241092;RHF53910
DUF3987 domain-containing protein [Phocaeicola vulgatus]	WP_118251636;RHH61705
DUF3987 domain-containing protein [Phocaeicola vulgatus]	WP_118290707;RHI91804
DUF3987 domain-containing protein [Phocaeicola vulgatus]	WP_118292448;KAB6570703;RHH78108
DUF3987 domain-containing protein [Phocaeicola vulgatus]	WP_118301131;RHI98318
DUF3987 domain-containing protein [Phocaeicola vulgatus]	WP_118356269;RHK89484;RHL22501
DUF3987 domain-containing protein [Phocaeicola vulgatus]	WP_118409977;KAB5487931;RHM03869;RHM49918
DUF3987 domain-containing protein [Phocaeicola vulgatus]	WP_118420444;RHL56987
DUF3987 domain-containing protein [Phocaeicola vulgatus]	WP_118433167;RHM93561
DUF3987 domain-containing protein [Phocaeicola vulgatus]	WP_118935687;RHE15323
DUF3987 domain-containing protein [Phocaeicola vulgatus]	WP_119064011;RIB34735
DUF3987 domain-containing protein [Phocaeicola vulgatus]	WP_130085184;KAB3555184;KAB3558597;KAB3560287;KAB3567808;KAB3568027
DUF3987 domain-containing protein [Phocaeicola vulgatus]	WP_134855501;QEW37265;RGZ42616
DUF3987 domain-containing protein [Phocaeicola vulgatus]	WP_135187274;KAB5414831;RHK16380
DUF3987 domain-containing protein [Phocaeicola vulgatus]	WP_138272002;NUN71564
DUF3987 domain-containing protein [Phocaeicola vulgatus]	WP_138286587
DUF3987 domain-containing protein [Phocaeicola vulgatus]	WP_154577322;MSS48285
DUF3987 domain-containing protein [Phocaeicola vulgatus]	WP_160217212;NBH23035
DUF3987 domain-containing protein [Phocaeicola vulgatus]	WP_172772593;KAB6593204;KAB6616530;NMX16198
DUF3987 domain-containing protein [Phocaeicola vulgatus]	WP_172774295;NMX07892;NVB73411
DUF3987 domain-containing protein [Phocaeicola vulgatus]	WP_172774691;NMW95730
DUF3987 domain-containing protein [Phocaeicola vulgatus]	WP_172778610;NMW69482
DUF3987 domain-containing protein [Planctomycetes bacterium]	TVR44927
DUF3987 domain-containing protein [Polaribacter sp. IC066]	WP_147187386;TXD56913
DUF3987 domain-containing protein [Polaribacter sp. IC073]	WP_147117269;TXD45850
DUF3987 domain-containing protein [Prevotella brevis]	WP_052342158
DUF3987 domain-containing protein [Prevotella oris]	WP_004372626;EFB32472
DUF3987 domain-containing protein [Prevotella oris]	WP_018919185;VEH15800
DUF3987 domain-containing protein [Prevotella oryzae]	WP_036876358
DUF3987 domain-containing protein [Prevotella oryzae]	WP_036876985
DUF3987 domain-containing protein [Prevotella oryzae]	WP_036878048
DUF3987 domain-containing protein [Prevotella ruminicola]	WP_073044553;SFB76728;SHM34944
DUF3987 domain-containing protein [Prevotella ruminicola]	WP_081353038;SEA83668
DUF3987 domain-containing protein [Prevotella sp. AGR2160]	WP_081657615
DUF3987 domain-containing protein [Prevotella sp. BP1-148]	WP_091817601;SDG76616
DUF3987 domain-containing protein [Prevotella sp. HMSC069G02]	WP_070695072;OFP28592
DUF3987 domain-containing protein [Prevotella sp. MA2016]	WP_081772633
DUF3987 domain-containing protein [Prevotella sp. P2-180]	WP_094383710;OYP66208
DUF3987 domain-containing protein [Prevotella sp. P6B4]	WP_081773398
DUF3987 domain-containing protein [Prevotella sp. RM4]	WP_052173770
DUF3987 domain-containing protein [Prevotella sp. RM4]	WP_084163034
DUF3987 domain-containing protein [Psychroflexus sp. WDS2C27]	WP_138931105;TKS57404
DUF3987 domain-containing protein [Psychroserpens damuponensis]	WP_040280859
DUF3987 domain-containing protein [Salegentibacter echinorum]	WP_072877465;SHF77050
DUF3987 domain-containing protein [Salibacter halophilus]	WP_151166761;KAB1065137
DUF3987 domain-containing protein [Saprospiraceae bacterium]	NOT36886
DUF3987 domain-containing protein [Sediminibacterium salmoneum]	WP_026764186;OYY11957;OYZ54242;OZA65665
DUF3987 domain-containing protein [Sediminibacterium sp. C3]	WP_026751101
DUF3987 domain-containing protein [Sediminibacterium sp. WSJ-3]	WP_161832983;NCI45041
DUF3987 domain-containing protein [Sphingobacterium composti Yoo et al. 2007 non Ten et al. 2007]	WP_170250042;TYP91357
DUF3987 domain-containing protein [Tenacibaculum adriaticum]	WP_148870624;TYP98313
DUF3987 domain-containing protein [Tenacibaculum todarodis]	WP_072554959;APG64634
DUF3987 domain-containing protein [Urechidicola croceus]	WP_070235718;AOW19602
DUF3987 domain-containing protein [Winogradskyella eckloniae]	WP_173282339;NRD21528
DUF3987 domain-containing protein [Winogradskyella thalassocola]	WP_092468447;SDH81389
DUF3987 domain-containing protein [Xanthomarina spongicola]	WP_109681518;PWK19631
DUF3987 domain-containing protein, partial [Akkermansia sp. BIOML-A21]	WP_149876077;KAA3265566
DUF3987 domain-containing protein, partial [Akkermansia sp. BIOML-A63]	WP_149876376;KAA3158424
DUF3987 domain-containing protein, partial [Bacteroidaceae bacterium]	WP_177919035
DUF3987 domain-containing protein, partial [Bacteroidaceae bacterium]	WP_178756460
DUF3987 domain-containing protein, partial [Bacteroides cellulosilyticus]	WP_149940449;KAA5424985
DUF3987 domain-containing protein, partial [Bacteroides eggerthii]	WP_004293051;EFV31328
DUF3987 domain-containing protein, partial [Bacteroides eggerthii]	WP_149931503;KAA5281157
DUF3987 domain-containing protein, partial [Bacteroides ovatus]	KAA3923846
DUF3987 domain-containing protein, partial [Bacteroides ovatus]	KAA3989493
DUF3987 domain-containing protein, partial [Bacteroides ovatus]	KAA4183967
DUF3987 domain-containing protein, partial [Bacteroides ovatus]	KAA4644546
DUF3987 domain-containing protein, partial [Bacteroides reticulotermitis]	WP_044165870
DUF3987 domain-containing protein, partial [Bacteroides salyersiae]	WP_151873424;KAB5357339
DUF3987 domain-containing protein, partial [Bacteroides thetaiotaomicron]	KAB4425214
DUF3987 domain-containing protein, partial [Bacteroides thetaiotaomicron]	KAB4427707
DUF3987 domain-containing protein, partial [Bacteroides thetaiotaomicron]	KAB4496834
DUF3987 domain-containing protein, partial [Bacteroides thetaiotaomicron]	KAB5181717
DUF3987 domain-containing protein, partial [Bacteroides thetaiotaomicron]	KAB5206114
DUF3987 domain-containing protein, partial [Bacteroides thetaiotaomicron]	KAB5206324
DUF3987 domain-containing protein, partial [Bacteroides thetaiotaomicron]	WP_143919975
DUF3987 domain-containing protein, partial [Bacteroides togonis]	WP_159436191
DUF3987 domain-containing protein, partial [Bacteroides xylanisolvens]	WP_151932869;KAB6172492
DUF3987 domain-containing protein, partial [Chitinophagaceae bacterium]	RYZ28798
DUF3987 domain-containing protein, partial [Parabacteroides merdae]	WP_155150509;MTU71852
DUF3987 domain-containing protein, partial [Parabacteroides merdae]	WP_155151645;MTU73550
DUF3987 domain-containing protein, partial [Parabacteroides merdae]	WP_155155620;MTU92534
DUF3987 domain-containing protein, partial [Parabacteroides merdae]	WP_158534085;MTU35972
DUF3987 domain-containing protein, partial [Phocaeicola vulgatus]	KAB6468265
DUF3987 domain-containing protein, partial [Rikenellaceae bacterium]	WP_177438572
DUF3987 domain-containing protein, partial [Sphingobacteriales bacterium]	RYZ30363
DUF927 domain-containing protein [Alicyclobacillus acidoterrestris]	WP_146824205;GEO27045
DUF927 domain-containing protein [Alphaproteobacteria bacterium]	NBU53197
DUF927 domain-containing protein [Candidatus Desulfosporosinus infrequens]	WP_106799618;SPF43906
DUF927 domain-containing protein [Paenibacillus sp. IHB B 3415]	WP_052770003
DUF927 domain-containing protein [Paenibacillus sp. S3N08]	WP_166153868;NHN33569
DUF927 domain-containing protein [Sphingobacterium alkalisoli]	WP_136822505;TJY62718
DUF927 domain-containing protein [Sphingobacterium sp. 21]	WP_013666755;ADZ80036
DUF927 domain-containing protein [Sphingobacterium sp. 8BC]	WP_159333274;VXC45294
exodeoxyribonuclease V subunit gamma [Oceanospirillaceae bacterium]	HAW17882
helicase [Bacteroides acidifaciens]	WP_175631380
helicase [Bacteroides caccae]	RHK07350
helicase [Bacteroides caccae]	RHK14184
helicase [Bacteroides caccae]	RHM94292
helicase [Bacteroides cellulosilyticus]	HCY70906
helicase [Bacteroides finegoldii]	OKZ22951
helicase [Bacteroides finegoldii]	OKZ23283
helicase [Bacteroides finegoldii]	OKZ24458
helicase [Bacteroides finegoldii]	OKZ24874
helicase [Bacteroides finegoldii]	WP_007767511;EKJ88801
helicase [Bacteroides fragilis]	QCQ34427
helicase [Bacteroides fragilis]	QCQ38893
helicase [Bacteroides fragilis]	QCQ56628
helicase [Bacteroides fragilis]	RGN55799;RGX85770
helicase [Bacteroides fragilis]	RGV55935;RGV92311
helicase [Bacteroides fragilis]	RGY64691
helicase [Bacteroides graminisolvens]	HAZ57011
helicase [Bacteroides graminisolvens]	HCK24641
helicase [Bacteroides oleiciplenus]	OKZ13538
helicase [Bacteroides oleiciplenus]	OKZ13900
helicase [Bacteroides ovatus]	HCJ26907
helicase [Bacteroides ovatus]	HCJ27125
helicase [Bacteroides ovatus]	KAA3798226;KAA3804234;KAA3806851;KAA3813286;KAA3819407
helicase [Bacteroides ovatus]	KAA3880430
helicase [Bacteroides ovatus]	KAA3920227;KAA3927538;KAA3969237
helicase [Bacteroides ovatus]	KAA3921443;KAA3929694;KAA3968533
helicase [Bacteroides ovatus]	KAA3949389
helicase [Bacteroides ovatus]	KAA3952000
helicase [Bacteroides ovatus]	KAA3953403
helicase [Bacteroides ovatus]	KAA3953675
helicase [Bacteroides ovatus]	KAA4007276;KAA4007372;KAA4017846;KAA4030690;KAA4039414
helicase [Bacteroides ovatus]	KAA4007945;KAA4008056;KAA4014559;KAA4024355;KAA4030426
helicase [Bacteroides ovatus]	KAA4022364
helicase [Bacteroides ovatus]	KAA4030975
helicase [Bacteroides ovatus]	KAA4051029
helicase [Bacteroides ovatus]	KAA4210034
helicase [Bacteroides ovatus]	KAA4402424
helicase [Bacteroides ovatus]	KAA4506658
helicase [Bacteroides ovatus]	KAA4622297;KAA4639033;KAA4668772;KAA4678978
helicase [Bacteroides ovatus]	KAA4627156;KAA4641414;KAA4672906;KAA4681874
helicase [Bacteroides ovatus]	KAA4627671;KAA4638677;KAA4673084;KAA4682047
helicase [Bacteroides ovatus]	KAA4628269;KAA4639641;KAA4674035;KAA4682876
helicase [Bacteroides ovatus]	KAA4685259
helicase [Bacteroides ovatus]	KAB1325771
helicase [Bacteroides ovatus]	KAB1328888
helicase [Bacteroides ovatus]	WP_081104614;KXT47454
helicase [Bacteroides ovatus]	WP_175353657;NUN78683;NUO26532
helicase [Bacteroides sp. 1_1_14]	EFI02158
helicase [Bacteroides sp. 43_46]	OKZ15290
helicase [Bacteroides sp. 519]	WP_163215521;NDV60647
helicase [Bacteroides sp. CAG:754]	CDA84224
helicase [Bacteroides sp. D22]	EFI12290
helicase [Bacteroides sp. D22]	EFI15805
helicase [Bacteroides sp. HMSC068A09]	WP_083312274
helicase [Bacteroides stercoris]	HCK96794
helicase [Bacteroides thetaiotaomicron]	CUN01290
helicase [Bacteroides thetaiotaomicron]	CUQ17235
helicase [Bacteroides thetaiotaomicron]	KAB4264425;KAB4268190;KAB4274316;KAB4280496;KAB4282681
helicase [Bacteroides thetaiotaomicron]	KAB4266652;KAB4271896;KAB4277100;KAB4283294;KAB4294272
helicase [Bacteroides thetaiotaomicron]	KAB4269679;KAB4276451;KAB4276765;KAB4289474;KAB4296438
helicase [Bacteroides thetaiotaomicron]	KAB4456382
helicase [Bacteroides thetaiotaomicron]	KAB4457685
helicase [Bacteroides thetaiotaomicron]	KAB4457818
helicase [Bacteroides thetaiotaomicron]	KAB4460340;KAB4462040;KAB4471083;KAB4471331;KAB4482718
helicase [Bacteroides thetaiotaomicron]	KAB4460697;KAB4462673;KAB4472056;KAB4473897;KAB4483595
helicase [Bacteroides thetaiotaomicron]	KAB4492066;KAB4498951;KAB4501788;KAB4508700;KAB4514928
helicase [Bacteroides thetaiotaomicron]	KAB4781371
helicase [Bacteroides thetaiotaomicron]	KAB4857153
helicase [Bacteroides thetaiotaomicron]	KAB5251349
helicase [Bacteroides thetaiotaomicron]	WP_074859723;SEM26536
helicase [Bacteroides uniformis]	HAF84659
helicase [Bacteroides uniformis]	HAY01240
helicase [Bacteroides uniformis]	HCF76230
helicase [Bacteroides uniformis]	HCR01262
helicase [Bacteroides uniformis]	HCR02376
helicase [Bacteroides uniformis]	HCZ25432
helicase [Bacteroides uniformis]	HCZ27086
helicase [Bacteroides uniformis]	MUU01262
helicase [Bacteroides uniformis]	RHC73034
helicase [Bacteroides uniformis]	RHC73363
helicase [Bacteroides uniformis]	RHK69147
helicase [Bacteroides xylanisolvens]	KAB6343401
helicase [Bacteroides xylanisolvens]	RGS50672
helicase [Bacteroides xylanisolvens]	RGS53918
helicase [Bacteroides xylanisolvens]	RHK25824
helicase [Bacteroides xylanisolvens]	WP_074911567;SFO23994
helicase [Bacteroidia bacterium]	NCB98280
helicase [Escherichia coli]	NAA10752
helicase [Lachnospiraceae bacterium]	PWL95648
helicase [Parabacteroides distasonis]	MRY77648
helicase [Parabacteroides distasonis]	RGZ23228
helicase [Parabacteroides goldsteinii]	HBA29618
helicase [Parabacteroides goldsteinii]	HBA31014
helicase [Parabacteroides goldsteinii]	KMM35355
helicase [Parabacteroides merdae]	HBJ15871
helicase [Parabacteroides merdae]	MTT26498
helicase [Parabacteroides merdae]	RGM99961
helicase [Parabacteroides merdae]	RGZ79618
helicase [Parabacteroides sp. merdae-related_45_40]	OKZ30369
helicase [Parabacteroides sp.]	HBK29958
helicase [Phocaeicola vulgatus]	CUQ02772
helicase [Phocaeicola vulgatus]	KAB3821223
helicase [Phocaeicola vulgatus]	KAB3838776;KAB3855765
helicase [Phocaeicola vulgatus]	KAB3855808;KAB3857853;KAB3870567;KAB3871105;KAB3881422
helicase [Phocaeicola vulgatus]	KAB6448433
helicase [Phocaeicola vulgatus]	KAB6543781;KAB6563464;KAB6568539;KAB6572676;KAB6581573
helicase [Phocaeicola vulgatus]	KAB6605084
helicase [Porphyromonadaceae bacterium]	HAD01749
helicase [Prevotella sp. P4-98]	OYP45411
helicase [Prevotella sp.]	HBF04964
helicase [Prevotella sp.]	HCD77550
helicase [Turicibacter sanguinis]	MTK96270
helicase, partial [Bacteroides cellulosilyticus]	KAA5415644
helicase, partial [Bacteroides cellulosilyticus]	KAA5429622
helicase, partial [Bacteroides cellulosilyticus]	KAA5433131
helicase, partial [Bacteroides finegoldii]	KAA5243637
helicase, partial [Bacteroides finegoldii]	KAA5247604
helicase, partial [Bacteroides ovatus]	KAA3864527
helicase, partial [Bacteroides ovatus]	KAA3878658
helicase, partial [Bacteroides ovatus]	KAA3935833
helicase, partial [Bacteroides ovatus]	KAA3946622
helicase, partial [Bacteroides ovatus]	KAA3951806
helicase, partial [Bacteroides ovatus]	KAA3952253
helicase, partial [Bacteroides ovatus]	KAA3956634
helicase, partial [Bacteroides ovatus]	KAA3976139
helicase, partial [Bacteroides ovatus]	KAA3989145
helicase, partial [Bacteroides ovatus]	KAA4025407
helicase, partial [Bacteroides ovatus]	KAA4028492
helicase, partial [Bacteroides ovatus]	KAA4052002
helicase, partial [Bacteroides ovatus]	KAA4054641
helicase, partial [Bacteroides ovatus]	KAA4056369
helicase, partial [Bacteroides ovatus]	KAA4078391
helicase, partial [Bacteroides ovatus]	KAA4178374
helicase, partial [Bacteroides ovatus]	KAA4190827
helicase, partial [Bacteroides ovatus]	KAA4210140
helicase, partial [Bacteroides ovatus]	KAA4216861
helicase, partial [Bacteroides ovatus]	KAA4218895
helicase, partial [Bacteroides ovatus]	KAA4220370
helicase, partial [Bacteroides ovatus]	KAA4270826
helicase, partial [Bacteroides ovatus]	KAA4468723
helicase, partial [Bacteroides ovatus]	KAA4649513
helicase, partial [Bacteroides ovatus]	KAA4660189
helicase, partial [Bacteroides sp. 1_1_14]	EFI06290
helicase, partial [Bacteroides sp. 43_46]	OKZ24543
helicase, partial [Bacteroides thetaiotaomicron]	KAB4386801
helicase, partial [Bacteroides thetaiotaomicron]	KAB4416004
helicase, partial [Bacteroides thetaiotaomicron]	KAB4432920
helicase, partial [Bacteroides thetaiotaomicron]	KAB4434925
helicase, partial [Bacteroides thetaiotaomicron]	KAB4444887
helicase, partial [Bacteroides thetaiotaomicron]	KAB4445088
helicase, partial [Bacteroides thetaiotaomicron]	KAB4517458
helicase, partial [Bacteroides thetaiotaomicron]	KAB4771364
helicase, partial [Bacteroides thetaiotaomicron]	KAB4860519
helicase, partial [Bacteroides thetaiotaomicron]	KAB4888679
helicase, partial [Bacteroides thetaiotaomicron]	KAB5009833
helicase, partial [Bacteroides thetaiotaomicron]	KAB5056150
helicase, partial [Bacteroides thetaiotaomicron]	KAB5085589
helicase, partial [Bacteroides thetaiotaomicron]	KAB5110102
helicase, partial [Bacteroides thetaiotaomicron]	KAB5125999
helicase, partial [Bacteroides thetaiotaomicron]	KAB5208685
helicase, partial [Bacteroides thetaiotaomicron]	KAB5221296
helicase, partial [Bacteroides thetaiotaomicron]	WP_054960454
helicase, partial [Bacteroides uniformis]	KAB3955429
helicase, partial [Bacteroides uniformis]	KAB3975064
helicase, partial [Bacteroides uniformis]	KAB4008620
helicase, partial [Bacteroides uniformis]	KAB4021461
helicase, partial [Bacteroides uniformis]	KAB4155938
helicase, partial [Bacteroides uniformis]	KAB4197082
helicase, partial [Bacteroides uniformis]	KAB4204552
helicase, partial [Bacteroides xylanisolvens]	KAB6110913
helicase, partial [Bacteroides xylanisolvens]	KAB6172591
helicase, partial [Bacteroides xylanisolvens]	KAB6270995
helicase, partial [Bacteroides xylanisolvens]	KAB6288027
helicase, partial [Bacteroides xylanisolvens]	KAB6338030
helicase, partial [Bacteroides xylanisolvens]	KAB6343389
helicase, partial [Bacteroides xylanisolvens]	KAB6345769
helicase, partial [Bacteroides xylanisolvens]	KAB6352137
helicase, partial [Bacteroides xylanisolvens]	KAB6385384
helicase, partial [Bacteroides xylanisolvens]	KAB6399853
helicase, partial [Bacteroides xylanisolvens]	WP_151930542;KAB6222431
helicase, partial [Bacteroides xylanisolvens]	WP_151931321;KAB6348025
helicase, partial [Bacteroides xylanisolvens]	WP_151939094;KAB6350139
helicase, partial [Klebsiella oxytoca]	RAZ94101
helicase, partial [Parabacteroides distasonis]	WP_044546963
helicase, partial [Phocaeicola dorei]	KAA5365901
helicase, partial [Phocaeicola dorei]	KAA5377755
helicase, partial [Phocaeicola dorei]	KAA5387769
helicase, partial [Phocaeicola vulgatus]	KAB3633044
helicase, partial [Phocaeicola vulgatus]	KAB3639674
helicase, partial [Phocaeicola vulgatus]	KAB3658543
helicase, partial [Phocaeicola vulgatus]	KAB3734740
helicase, partial [Phocaeicola vulgatus]	KAB3736778
helicase, partial [Phocaeicola vulgatus]	KAB3751088
helicase, partial [Phocaeicola vulgatus]	KAB6466196
helicase, partial [Phocaeicola vulgatus]	KAB6534085
HRDC domain-containing protein [Formosa sediminum]	WP_143382184;QDO95276
HRDC domain-containing protein [Gelidibacter mesophilus]	WP_084647696
HRDC domain-containing protein [Gelidibacter salicanalis]	WP_170245224
HRDC domain-containing protein [Gelidibacter sp. F6074]	WP_182203939;MBA6152401
HRDC domain-containing protein [Robertkochia marina]	WP_136336510;THD66439;TRZ44116
HTH domain-containing protein [Flavisolibacter ginsengisoli]	WP_072836074;SHF53720
hypothetical protein A1D16_09465 [Flavihumibacter sp. CACIAM 22H1]	KYP16630
hypothetical protein A2220_01885 [Ignavibacteria bacterium RIFOXYA2_FULL_35_10]	OGU96041;OGV21254
hypothetical protein A2252_09230 [Elusimicrobia bacterium RIFOXYA2_FULL_39_19]	OGS23257
hypothetical protein A2309_06430, partial [Bacteroidetes bacterium RIFOXYB2_FULL_35_7]	OFY94662
hypothetical protein A2472_10480 [Sphingobacteriia bacterium RIFOXYC2_FULL_35_18]	OHC84400;OHC88105
hypothetical protein A2491_02705 [Bacteroidetes bacterium RIFOXYC12_FULL_35_7]	OFY93848
hypothetical protein A2W85_06320 [Bacteroidetes bacterium GWF2_41_31]	OFY49453
hypothetical protein A2W85_10190 [Bacteroidetes bacterium GWF2_41_31]	OFY48332
hypothetical protein A2W91_05450 [Bacteroidetes bacterium GWF2_38_335]	OFY36232;HBS88111
hypothetical protein A2W92_11515 [Bacteroidetes bacterium GWA2_42_15]	OFX29377;OFX98251;OFY42632
hypothetical protein A2X01_13450 [Bacteroidetes bacterium GWF2_35_48]	OFY30302;OFY78720;HBX52008
hypothetical protein A2X01_14745 [Bacteroidetes bacterium GWF2_35_48]	OFY29757;OFY75938;OFY92476;HBX51549
hypothetical protein A2X47_10915 [Lentisphaerae bacterium GWF2_38_69]	OGV19353
hypothetical protein A3F72_02705 [Bacteroidetes bacterium RIFCSPLOWO2_12_FULL_35_15]	OFY87769
hypothetical protein A3K10_00985 [Bacteroidetes bacterium RIFCSPLOWO2_12_FULL_31_6]	OFZ01851
hypothetical protein A5CPYCFAH4_08920 [Alistipes onderdonkii subsp. vulgaris]	BBL08668;BBL11460
hypothetical protein A6033_05265 [Aeromonas veronii]	ANB68102
hypothetical protein A9168_05095 [Macellibacteroides sp. HH-ZS]	OCW95042
hypothetical protein ABS68_07710 [Niastella sp. SCN 39-18]	ODT52467;OJW11605
hypothetical protein AC140_25970 [Bacteroides fragilis]	OCR31826;PJY85705
hypothetical protein ACM15_22500 [Parabacteroides goldsteinii]	KMM31472
hypothetical protein ACU52_13110 [Prevotella rara]	KOO67274
hypothetical protein ADICYQ_1236 [Cyclobacterium qasimii M12-11B]	EPR69795
hypothetical protein AE940_09700 [Bacteroides fragilis]	ANQ61054
hypothetical protein AFM12_19225 [Jiulongibacter sediminis]	KPM46590;TBX21163
hypothetical protein APS56_01405 [Algibacter alginicilyticus]	ALJ06683
hypothetical protein APS56_08695 [Algibacter alginicilyticus]	ALJ05195
hypothetical protein AQPE_2726 [Prolixibacteraceae bacterium MeG22]	BBE18563
hypothetical protein AUG52_09715 [Verrucomicrobia bacterium 13_1_20CM_3_54_17]	OLE10462
hypothetical protein AUJ98_01570 [Bacteroidetes bacterium CG2_30_33_31]	OIP02296
hypothetical protein AWQ24_14910 [Synechococcus sp. PCC 8807]	ANV92065
hypothetical protein AYM40_17135 [Paraburkholderia phytofirmans OLGA172]	ANB73895
hypothetical protein B0A80_11875, partial [Flavobacterium tructae]	OXB23173
hypothetical protein B5F34_16770, partial [Mediterranea sp. An20]	OUP05542
hypothetical protein B5F77_04340 [Parabacteroides sp. An277]	OUO54109
hypothetical protein B6I20_11435 [Bacteroidetes bacterium 4572_117]	OQX98145
hypothetical protein B7C24_17355 [Bacteroidetes bacterium 4572_77]	OYT14617
hypothetical protein B7Y37_03230 [Sphingobacteriia bacterium 28-36-52]	OYZ02133
hypothetical protein B7Y37_13730 [Sphingobacteriia bacterium 28-36-52]	OYY99546
hypothetical protein B9S38_15225, partial [Verrucomicrobiae bacterium Tous-C4TDCM]	PAW65493
hypothetical protein BACCELL_03584 [Bacteroides cellulosilyticus DSM 14838]	EEF88801
hypothetical protein BACCOP_04038 [Bacteroides coprocola DSM 17136]	EDU98924
hypothetical protein BACOV975_03126 [Bacteroides ovatus V975]	SCV09332
hypothetical protein BACOV975_03127 [Bacteroides ovatus V975]	SCV09333
hypothetical protein BatF92_04640 [Bacteroides thetaiotaomicron]	BCA48522
hypothetical protein BatF92_36760 [Bacteroides thetaiotaomicron]	BCA51734
hypothetical protein BcellWH2_05444 [Bacteroides cellulosilyticus]	ALJ62643
hypothetical protein BCS42_03870 [Crenothrix sp. D3]	OTE96629
hypothetical protein BGN92_09785 [Sphingobacteriales bacterium 41-5]	OJU28612
hypothetical protein BGN92_12935 [Sphingobacteriales bacterium 41-5]	OJU23245
hypothetical protein BGO29_12805 [Bacteroidales bacterium 36-12]	OJV35310
hypothetical protein BGO31_00100 [Bacteroidetes bacterium 43-16]	OJV51640
hypothetical protein BGO31_14305 [Bacteroidetes bacterium 43-16]	OJV50531
hypothetical protein BGO31_19710 [Bacteroidetes bacterium 43-16]	OJV55584
hypothetical protein BGO33_13430 [Bacteroidia bacterium 43-41]	OJV38824
hypothetical protein BGO34_03350 [Bacteroidia bacterium 44-10]	OJV79806
hypothetical protein BHV66_10120 [Alistipes putredinis]	OKY93110
hypothetical protein BHV68_04450 [Bacteroidales bacterium 43_8]	OKZ43421
hypothetical protein BHV75_05035 [Bacteroides oleiciplenus]	OKZ12453
hypothetical protein BHV83_11850 [Parabacteroides sp. merdae-related_45_40]	OKZ31294
hypothetical protein BHV83_14765 [Parabacteroides sp. merdae-related_45_40]	OKZ30421
hypothetical protein BHV83_15655 [Parabacteroides sp. merdae-related_45_40]	OKZ30176
hypothetical protein BHV83_16245 [Parabacteroides sp. merdae-related_45_40]	OKZ30036
hypothetical protein BHV83_18200 [Parabacteroides sp. merdae-related_45_40]	OKZ29643
hypothetical protein BHV83_19500 [Parabacteroides sp. merdae-related_45_40]	OKZ29240
hypothetical protein BJP29_024210, partial [Bacteroides fragilis]	PLS62727
[truncated: 3,937 more rows]
