# Supplementary material for: CRISPR-Associated Primase-Polymerases are implicated in prokaryotic CRISPR-Cas adaptation
Source: Nat Commun. 2021 Jun 17;12:3690. doi: 10.1038/s41467-021-23535-9 (PMC8211822; doi:10.1038/s41467-021-23535-9)
Supplement: Supplementary file 3 — Supplemenatary Data 2 [file 41467_2021_23535_MOESM3_ESM.txt]

3Fe-4S ferredoxin [Nocardioides sp. CF8]	EON24189
AAA domain containing protein [uncultured Caudovirales phage]	CAB4199253;CAB4212396
AAA domain-containing protein [Candidatus Omnitrophica bacterium]	NTV28732
AAA family ATPase [Aquabacterium tepidiphilum]	WP_157991515
AAA family ATPase [Azohydromonas lata]	WP_066337936
AAA family ATPase [Azohydromonas sp. G-1-1-14]	WP_169162016;NML17110
AAA family ATPase [Burkholderia ubonensis]	WP_059806027;KVL03883;KVQ60317
AAA family ATPase [Burkholderia ubonensis]	WP_080402867
AAA family ATPase [Deinococcus sp. KR-1]	WP_162393790
AAA family ATPase [Desulfallas geothermicus]	WP_092486941;SFR15353
AAA family ATPase [filamentous cyanobacterium CCP2]	WP_106169611;PSB23301;PSB68309
AAA family ATPase [Fuerstia marisgermanicae]	WP_077022404;APZ90532
AAA family ATPase [Jiella sp. R10]	WP_158873652
AAA family ATPase [Leptolyngbyaceae cyanobacterium CSU_1_3]	NJR48787
AAA family ATPase [Leptolyngbyaceae cyanobacterium RM1_406_9]	NJO72403
AAA family ATPase [Leptolyngbyaceae cyanobacterium RM1_406_9]	NJO76571
AAA family ATPase [Leptolyngbyaceae cyanobacterium SM1_4_3]	NJL39427;NJO48613
AAA family ATPase [Mesorhizobium sp. M3A.F.Ca.ET.080.04.2.1]	WP_129553917;AZO12535;RWF26444
AAA family ATPase [Myxacorys almedinensis]	WP_162425415;NDJ19891
AAA family ATPase [Paraburkholderia ribeironis]	WP_094777748;SIT35284
AAA family ATPase [Rhizobium leguminosarum]	WP_047621748;TCA40292
AAA family ATPase [Rhizobium leguminosarum]	WP_130831872;TBC94165
AAA family ATPase [Rhodoplanes elegans]	WP_111357768;RAI38068
AAA family ATPase [[Leptolyngbya] sp. JSC-1]	WP_036010388
AAA family ATPase, partial [Mesorhizobium sp. M7A.F.Ca.US.005.03.2.1]	WP_164769255;RUY13541
ABC transporter [Arcobacter sp.]	PHR58956
ABC transporter [Helicobacteraceae bacterium CG2_30_36_10]	OIP54463
ABC transporter [Sulfuricurvum sp. MLSB]	KFN39845
ABC transporter [Sulfurimonas sp. GWF2_37_8]	OHD94074;DAB30438
ABC transporter [Sulfurimonas sp.]	PHQ65259
ABC transporter [Sulfurospirillum sp. SCADC]	KFL34316
acetyltransferase domain protein [Mycobacterium avium MAV_120709_2344]	ETZ57064
AE_Prim_S_like domain containing protein [uncultured Caudovirales phage]	CAB4136230;CAB5228536
AE_Prim_S_like domain containing protein [uncultured Caudovirales phage]	CAB4139882;CAB4156920
AE_Prim_S_like domain containing protein [uncultured Caudovirales phage]	CAB4151276;CAB4184228;CAB4214606;CAB5228755
AE_Prim_S_like domain containing protein [uncultured Caudovirales phage]	CAB4151939
AE_Prim_S_like domain containing protein [uncultured Caudovirales phage]	CAB4168876;CAB4172137;CAB4183959;CAB4199913;CAB4214225
ArsR family transcriptional regulator [Rhodococcus pyridinivorans]	WP_175428146
ArsR family transcriptional regulator [Rhodococcus sp. HNM0563]	WP_169690313;NLU64888
ATP-dependent DNA ligase [Gordonia sp.]	MBA4021772
ATP-dependent DNA ligase [Nocardia sp. 348MFTsu5.1]	WP_020107120
ATP-dependent DNA ligase [Williamsia limnetica]	WP_110469415;PYE18047
ATP-dependent DNA ligase [Williamsia sp. 1135]	WP_084894656;ORM27719
ATP-dependent DNA ligase [Williamsia sp. 1138]	WP_084839458;OZG25885
ATP-dependent RNA helicase SrmB [Candidatus Dependentiae bacterium ADurb.Bin246]	OQA75347
ATP-dependent RNA helicase [Corynebacterium aurimucosum ATCC 700975]	ACP33365
conserved hypothetical protein [Candidatus Terasakiella magnetica]	CAA7626271
conserved hypothetical protein [Desulfamplus magnetovallimortis]	SLM31160
conserved hypothetical protein [Halomonas titanicae]	VXB97765;VXC71220
conserved hypothetical protein [Imperialibacter sp. EC-SDR9]	VVT29918
conserved hypothetical protein [Lactobacillus reuteri JCM 1112]	BAG25845
conserved hypothetical protein [Massilia sp. 9I]	VXB73284
conserved hypothetical protein [Shigella boydii Sb227]	ABB68887;ACD06093
conserved hypothetical protein, partial [methanotrophic bacterial endosymbiont of Bathymodiolus sp.]	SMG63896
conserved hypothetical protein, partial [Ricinus communis]	EEF22061
conserved hypothetical protein; putative helicase domain/type III restriction enzyme (fragment) [Bradyrhizobium sp. ORS 278]	CAL79508
conserved protein of unknown function [Denitratisoma oestradiolicum]	CAB1370033
CRISPR-associated protein Cas1 [Ralstonia solanacearum]	ARU22981
DEAD-like helicase [Halomonas titanicae BH1]	ELY20211
DEAD/DEAH box family helicase [Streptococcus suis]	GAW39251;CYV73583;CYV80758;CYY00506
DEAD/DEAH box helicase family protein [Absiella sp. AM29-15]	WP_117516561;RGC52961
DEAD/DEAH box helicase family protein [Acetatifactor muris]	WP_103242551
DEAD/DEAH box helicase family protein [Acetitomaculum ruminis]	WP_092870986;SFA90446
DEAD/DEAH box helicase family protein [Acholeplasma palmae]	WP_026655158;CCV63783
DEAD/DEAH box helicase family protein [Acidiferrobacter sp. SPIII_3]	WP_110138057;AWP24501
DEAD/DEAH box helicase family protein [Acidiferrobacter thiooxydans]	WP_065968803;OCX43849;OCX46392
DEAD/DEAH box helicase family protein [Acidiferrobacter thiooxydans]	WP_114283278;RCN56835
DEAD/DEAH box helicase family protein [Acidihalobacter ferrooxidans]	WP_156885285
DEAD/DEAH box helicase family protein [Acidihalobacter prosperus]	WP_070079025;AOU98665
DEAD/DEAH box helicase family protein [Acidihalobacter prosperus]	WP_083250986
DEAD/DEAH box helicase family protein [Acidimicrobiaceae bacterium]	NNN12893
DEAD/DEAH box helicase family protein [Acidithiobacillus caldus]	WP_041636118;AUW32447;OFC51051
DEAD/DEAH box helicase family protein [Acidithiobacillus ferrivorans]	WP_065413319;OCB02842
DEAD/DEAH box helicase family protein [Acidithiobacillus ferrooxidans]	WP_163059242
DEAD/DEAH box helicase family protein [Acidithiobacillus sp. SH]	WP_101538058;PKY10480
DEAD/DEAH box helicase family protein [Acidithiobacillus sulfuriphilus]	WP_123102539;RNF67151
DEAD/DEAH box helicase family protein [Acidobacteria bacterium]	NLH77863
DEAD/DEAH box helicase family protein [Acidobacteria bacterium]	NLV32662
DEAD/DEAH box helicase family protein [Acidobacteriia bacterium SbA2]	WP_105314356
DEAD/DEAH box helicase family protein [Acidocella aminolytica]	WP_048880645;GAN82247;SHF09920
DEAD/DEAH box helicase family protein [Acidocella facilis]	WP_081822294
DEAD/DEAH box helicase family protein [Acidovorax caeni]	WP_054257228;SFU83744
DEAD/DEAH box helicase family protein [Acidovorax caeni]	WP_082366655;SFU96908
DEAD/DEAH box helicase family protein [Acinetobacter junii]	WP_151738361
DEAD/DEAH box helicase family protein [Acinetobacter soli]	WP_125268708;RSB51944
DEAD/DEAH box helicase family protein [Acinetobacter sp. ANC 4277]	WP_171543000;NNG77114
DEAD/DEAH box helicase family protein [Acinetobacter sp. ANC 4282]	WP_171533229;NNH16921
DEAD/DEAH box helicase family protein [Acinetobacter towneri]	WP_136143635
DEAD/DEAH box helicase family protein [Actinobacteria bacterium]	MBA3402288
DEAD/DEAH box helicase family protein [Actinobacteria bacterium]	MBA3429670
DEAD/DEAH box helicase family protein [Actinobacteria bacterium]	NLG66012
DEAD/DEAH box helicase family protein [Actinobacteria bacterium]	NLO27758
DEAD/DEAH box helicase family protein [Actinobacteria bacterium]	NTU88568
DEAD/DEAH box helicase family protein [Actinomycetales bacterium]	NLG22679
DEAD/DEAH box helicase family protein [Actinoplanes lutulentus]	WP_111649180
DEAD/DEAH box helicase family protein [Actinoplanes philippinensis]	WP_093611270
DEAD/DEAH box helicase family protein [Actinoplanes sp. TBRC 11911]	WP_169178488;NMO54844
DEAD/DEAH box helicase family protein [Actinosynnema sp. ALI-1.44]	WP_076989173;ONI81381
DEAD/DEAH box helicase family protein [Adlercreutzia sp. 8CFCBH1]	WP_173113775
DEAD/DEAH box helicase family protein [Adlercreutzia sp. ZJ141]	WP_165247242
DEAD/DEAH box helicase family protein [Adlercreutzia sp. ZJ154]	WP_165062801
DEAD/DEAH box helicase family protein [Aeribacillus pallidus]	WP_063388705;KZN95640
DEAD/DEAH box helicase family protein [Aeribacillus pallidus]	WP_094245853;ASS91272
DEAD/DEAH box helicase family protein [Aeromonas bivalvium]	WP_111875173
DEAD/DEAH box helicase family protein [Aeromonas caviae]	WP_160839208;MXQ71736
DEAD/DEAH box helicase family protein [Aeromonas hydrophila]	WP_113995287;RCF48238
DEAD/DEAH box helicase family protein [Aeromonas media]	WP_171270007;QJT36644;QJT38469
DEAD/DEAH box helicase family protein [Aeromonas veronii]	WP_040068469
DEAD/DEAH box helicase family protein [Aeromonas veronii]	WP_182939815
DEAD/DEAH box helicase family protein [Aggregicoccus sp. 17bor-14]	WP_153868380;MRI90496
DEAD/DEAH box helicase family protein [Agrobacterium rhizogenes]	WP_047525793
DEAD/DEAH box helicase family protein [Agrobacterium rubi]	NTF17197;NTF24161
DEAD/DEAH box helicase family protein [Agrobacterium rubi]	WP_174024129
DEAD/DEAH box helicase family protein [Agrobacterium tumefaciens]	NTA89864
DEAD/DEAH box helicase family protein [Agrobacterium vitis]	WP_156538752;MVA22732
DEAD/DEAH box helicase family protein [Agrobacterium vitis]	WP_174084804;NSZ50930
DEAD/DEAH box helicase family protein [Alcaligenaceae bacterium]	NQW83334
DEAD/DEAH box helicase family protein [Algibacter aquaticus]	WP_069829769;OEK08259
DEAD/DEAH box helicase family protein [Algoriphagus chordae]	WP_111318053;PZX53192
DEAD/DEAH box helicase family protein [Aliiarcobacter faecis]	WP_026805254;QKF73962
DEAD/DEAH box helicase family protein [Aliicoccus persicus]	WP_091474581;SEV96875
DEAD/DEAH box helicase family protein [Aliidiomarina maris]	WP_111569415;RUO24653
DEAD/DEAH box helicase family protein [Alishewanella aestuarii]	WP_008606804;EJI86953
DEAD/DEAH box helicase family protein [Alistipes megaguti]	WP_122120985
DEAD/DEAH box helicase family protein [Alkalibacterium kapii]	WP_146923679
DEAD/DEAH box helicase family protein [Alkalibacterium olivapovliticus]	WP_106196134;PRY75082
DEAD/DEAH box helicase family protein [Alkalibacterium thalassium]	WP_091268459;SDK72226
DEAD/DEAH box helicase family protein [Alkalicoccus halolimnae]	WP_147803655;TXF85492
DEAD/DEAH box helicase family protein [Alkalihalobacillus alcalophilus]	WP_003322211;KGA96752;THG92131
DEAD/DEAH box helicase family protein [Alkalihalobacillus bogoriensis]	WP_026673357
DEAD/DEAH box helicase family protein [Alkalihalobacillus krulwichiae]	WP_066158599;ARK28662
DEAD/DEAH box helicase family protein [Alkalihalobacillus wakoensis]	WP_034746529;GAE26597
DEAD/DEAH box helicase family protein [Alkaliphilus metalliredigens]	WP_012062992;ABR47957
DEAD/DEAH box helicase family protein [Alkalitalea saponilacus]	WP_079559088;ASB50385;SKC24138
DEAD/DEAH box helicase family protein [Allobaculum stercoricanis]	WP_019891975
DEAD/DEAH box helicase family protein [Alteromonadaceae bacterium]	NQY34478
DEAD/DEAH box helicase family protein [Alteromonas macleodii]	WP_061096249;AMK00206
DEAD/DEAH box helicase family protein [Alteromonas mediterranea]	WP_012518688;AEB00187;AFV87504;AGP99520;AGQ03677;AMJ80371
DEAD/DEAH box helicase family protein [Alteromonas mediterranea]	WP_020744573;AGP87566;AGP91703;AGP95513
DEAD/DEAH box helicase family protein [Alteromonas mediterranea]	WP_024017270;AGP83762
DEAD/DEAH box helicase family protein [Alteromonas naphthalenivorans]	WP_148259109
DEAD/DEAH box helicase family protein [Alteromonas oceani]	WP_123324222
DEAD/DEAH box helicase family protein [Alteromonas pelagimontana]	WP_075607542;QJR81164
DEAD/DEAH box helicase family protein [Alteromonas pelagimontana]	WP_075607784;QJR80916
DEAD/DEAH box helicase family protein [Alteromonas sp. KUL150]	WP_159118494;GFD73391
DEAD/DEAH box helicase family protein [Alteromonas sp. MB-3u-76]	WP_100973116;AUC90048
DEAD/DEAH box helicase family protein [Alteromonas sp.]	NQY18177
DEAD/DEAH box helicase family protein [Amedibacterium intestinale]	WP_163052367;BBK23556
DEAD/DEAH box helicase family protein [Aminivibrio pyruvatiphilus]	WP_133959113;TDY53843
DEAD/DEAH box helicase family protein [Amycolatopsis acidiphila]	WP_144643335;TVT17811
DEAD/DEAH box helicase family protein [Amycolatopsis alkalitolerans]	WP_139099884;TNC21459
DEAD/DEAH box helicase family protein [Amycolatopsis jejuensis]	WP_084145421
DEAD/DEAH box helicase family protein [Amycolatopsis sulphurea]	WP_098513155
DEAD/DEAH box helicase family protein [Anaerobacillus alkalidiazotrophicus]	WP_071391071;OIJ16936
DEAD/DEAH box helicase family protein [Anaerobacillus arseniciselenatis]	WP_071314569;OIJ09360
DEAD/DEAH box helicase family protein [Anaerobutyricum hallii]	WP_096241527;SOB71181
DEAD/DEAH box helicase family protein [Anaerofilum sp. An201]	WP_158097905
DEAD/DEAH box helicase family protein [Anaerolactibacter massiliensis]	WP_105303390
DEAD/DEAH box helicase family protein [Anaeroplasma bactoclasticum]	WP_162849926;RIA64822
DEAD/DEAH box helicase family protein [Anaerostipes hadrus]	WP_173726174;NSH09542;NSH27255;NSH52961;NSJ80668
DEAD/DEAH box helicase family protein [Anaerostipes hadrus]	WP_173746893;NSH14845;NSH38019;NSH49634
DEAD/DEAH box helicase family protein [Anaerostipes hadrus]	WP_173757218;NSG59822
DEAD/DEAH box helicase family protein [Anaerostipes hadrus]	WP_173760899;NSJ73983
DEAD/DEAH box helicase family protein [Anaerostipes hadrus]	WP_173774791;NSG73211
DEAD/DEAH box helicase family protein [Anaerostipes hadrus]	WP_173782693;NSG99516
DEAD/DEAH box helicase family protein [Anaerotignum neopropionicum]	WP_066085731;KXL53901
DEAD/DEAH box helicase family protein [Anaerovirgula multivorans]	WP_089283874;SNS69437
DEAD/DEAH box helicase family protein [Aneurinibacillus soli]	WP_096466221
DEAD/DEAH box helicase family protein [Anoxybacillus amylolyticus]	WP_066324947;ANB61015
DEAD/DEAH box helicase family protein [Anoxybacillus tepidamans]	WP_183255876;MBB5325888
DEAD/DEAH box helicase family protein [Anoxybacillus vitaminiphilus]	WP_111646654;RAK14031
DEAD/DEAH box helicase family protein [Antarcticibacterium flavum]	WP_139067931;QCY71397
DEAD/DEAH box helicase family protein [Aquabacterium tepidiphilum]	WP_119157547
DEAD/DEAH box helicase family protein [Aquamicrobium defluvii]	WP_035029389;EXL03687;EZQ15203
DEAD/DEAH box helicase family protein [Aquimarina agarilytica]	WP_157366754
DEAD/DEAH box helicase family protein [Aquimarina macrocephali]	WP_024772739
DEAD/DEAH box helicase family protein [Arachidicoccus sp. BS20]	WP_066207628;ANI89683
DEAD/DEAH box helicase family protein [Arcobacter anaerophilus]	WP_044416177
DEAD/DEAH box helicase family protein [Arcobacter anaerophilus]	WP_129082336;QDF28079;RXJ62425
DEAD/DEAH box helicase family protein [Arcobacter aquimarinus]	WP_129094520;QKE25237;RXI36316
DEAD/DEAH box helicase family protein [Arcobacter butzleri]	WP_012012232;ABV66680
DEAD/DEAH box helicase family protein [Arcobacter butzleri]	WP_014468186;BAK70097
DEAD/DEAH box helicase family protein [Arcobacter butzleri]	WP_020847378;AGR76730
DEAD/DEAH box helicase family protein [Arcobacter butzleri]	WP_034226871
DEAD/DEAH box helicase family protein [Arcobacter butzleri]	WP_046992399;KLD99690;KLE12611
DEAD/DEAH box helicase family protein [Arcobacter butzleri]	WP_046993989;KLD96284
DEAD/DEAH box helicase family protein [Arcobacter butzleri]	WP_046995316;KLE03264
DEAD/DEAH box helicase family protein [Arcobacter butzleri]	WP_046997247;KLD97597
DEAD/DEAH box helicase family protein [Arcobacter butzleri]	WP_046998611;KLE08652
DEAD/DEAH box helicase family protein [Arcobacter butzleri]	WP_047022820;KLE07631
DEAD/DEAH box helicase family protein [Arcobacter butzleri]	WP_050071820;KLE04374
DEAD/DEAH box helicase family protein [Arcobacter butzleri]	WP_123377989;NUW25831;NUW28137
DEAD/DEAH box helicase family protein [Arcobacter butzleri]	WP_130526827;RZV19847
DEAD/DEAH box helicase family protein [Arcobacter butzleri]	WP_143263545;QDM02206
DEAD/DEAH box helicase family protein [Arcobacter butzleri]	WP_151942719
DEAD/DEAH box helicase family protein [Arcobacter butzleri]	WP_151944179
DEAD/DEAH box helicase family protein [Arcobacter butzleri]	WP_151944915
DEAD/DEAH box helicase family protein [Arcobacter butzleri]	WP_151946525
DEAD/DEAH box helicase family protein [Arcobacter butzleri]	WP_151947038
DEAD/DEAH box helicase family protein [Arcobacter butzleri]	WP_151947612
DEAD/DEAH box helicase family protein [Arcobacter butzleri]	WP_151948248
DEAD/DEAH box helicase family protein [Arcobacter butzleri]	WP_151948583
DEAD/DEAH box helicase family protein [Arcobacter butzleri]	WP_151949173
DEAD/DEAH box helicase family protein [Arcobacter butzleri]	WP_151950263
DEAD/DEAH box helicase family protein [Arcobacter butzleri]	WP_152018302
DEAD/DEAH box helicase family protein [Arcobacter butzleri]	WP_152019300
DEAD/DEAH box helicase family protein [Arcobacter butzleri]	WP_152020286
DEAD/DEAH box helicase family protein [Arcobacter butzleri]	WP_152054568
DEAD/DEAH box helicase family protein [Arcobacter butzleri]	WP_152055643
DEAD/DEAH box helicase family protein [Arcobacter butzleri]	WP_152056656
DEAD/DEAH box helicase family protein [Arcobacter butzleri]	WP_152059214
DEAD/DEAH box helicase family protein [Arcobacter butzleri]	WP_152059594
DEAD/DEAH box helicase family protein [Arcobacter butzleri]	WP_152632470
DEAD/DEAH box helicase family protein [Arcobacter butzleri]	WP_157277738
DEAD/DEAH box helicase family protein [Arcobacter butzleri]	WP_157352136
DEAD/DEAH box helicase family protein [Arcobacter butzleri]	WP_157353135
DEAD/DEAH box helicase family protein [Arcobacter butzleri]	WP_175531573;NUW27371;NUW29733
DEAD/DEAH box helicase family protein [Arcobacter canalis]	WP_099333893;PHO10608;QEE32056
DEAD/DEAH box helicase family protein [Arcobacter cibarius]	WP_024774714;QKJ27727;TLT05009
DEAD/DEAH box helicase family protein [Arcobacter cibarius]	WP_138108402;QEZ89717;TLT01117;TLT01215
DEAD/DEAH box helicase family protein [Arcobacter cibarius]	WP_138108933;TLS97571;TLS98086
DEAD/DEAH box helicase family protein [Arcobacter cibarius]	WP_138154339;TLT02810
DEAD/DEAH box helicase family protein [Arcobacter cibarius]	WP_151029018
DEAD/DEAH box helicase family protein [Arcobacter cibarius]	WP_151029588;QEZ90374
DEAD/DEAH box helicase family protein [Arcobacter cloacae]	WP_128985359;RXJ85827
DEAD/DEAH box helicase family protein [Arcobacter cloacae]	WP_129012742;QKF89044;RXI42406
DEAD/DEAH box helicase family protein [Arcobacter cloacae]	WP_129014233;QKF91118;RXI38912
DEAD/DEAH box helicase family protein [Arcobacter cryaerophilus]	WP_066155424
DEAD/DEAH box helicase family protein [Arcobacter cryaerophilus]	WP_066165694
DEAD/DEAH box helicase family protein [Arcobacter cryaerophilus]	WP_066168547
DEAD/DEAH box helicase family protein [Arcobacter cryaerophilus]	WP_066220544
DEAD/DEAH box helicase family protein [Arcobacter cryaerophilus]	WP_066347273
DEAD/DEAH box helicase family protein [Arcobacter cryaerophilus]	WP_066357840
DEAD/DEAH box helicase family protein [Arcobacter cryaerophilus]	WP_066359567
DEAD/DEAH box helicase family protein [Arcobacter cryaerophilus]	WP_066403592
DEAD/DEAH box helicase family protein [Arcobacter cryaerophilus]	WP_081560553;OQR41632
DEAD/DEAH box helicase family protein [Arcobacter cryaerophilus]	WP_105908613;PRM88590
DEAD/DEAH box helicase family protein [Arcobacter cryaerophilus]	WP_105911448;PRM90159
DEAD/DEAH box helicase family protein [Arcobacter cryaerophilus]	WP_105913594;PRN00441
DEAD/DEAH box helicase family protein [Arcobacter cryaerophilus]	WP_105915716;PRM93936
DEAD/DEAH box helicase family protein [Arcobacter cryaerophilus]	WP_105916123;PRM92518
DEAD/DEAH box helicase family protein [Arcobacter cryaerophilus]	WP_105917661;AYJ79565;PRM97014;QCZ23812
DEAD/DEAH box helicase family protein [Arcobacter cryaerophilus]	WP_105926378;PRM91843
DEAD/DEAH box helicase family protein [Arcobacter cryaerophilus]	WP_105939909;PRM94162
DEAD/DEAH box helicase family protein [Arcobacter cryaerophilus]	WP_120985920;AYJ77568
DEAD/DEAH box helicase family protein [Arcobacter cryaerophilus]	WP_141046629
DEAD/DEAH box helicase family protein [Arcobacter cryaerophilus]	WP_141048334
DEAD/DEAH box helicase family protein [Arcobacter cryaerophilus]	WP_141050660
DEAD/DEAH box helicase family protein [Arcobacter cryaerophilus]	WP_141050825
DEAD/DEAH box helicase family protein [Arcobacter cryaerophilus]	WP_141051732
DEAD/DEAH box helicase family protein [Arcobacter cryaerophilus]	WP_141051887
DEAD/DEAH box helicase family protein [Arcobacter cryaerophilus]	WP_141055529
DEAD/DEAH box helicase family protein [Arcobacter cryaerophilus]	WP_148570891
DEAD/DEAH box helicase family protein [Arcobacter cryaerophilus]	WP_148623800
DEAD/DEAH box helicase family protein [Arcobacter cryaerophilus]	WP_148625002
DEAD/DEAH box helicase family protein [Arcobacter cryaerophilus]	WP_164469102
DEAD/DEAH box helicase family protein [Arcobacter defluvii]	WP_129010421;QKF76601;RXI34749
DEAD/DEAH box helicase family protein [Arcobacter ellisii]	WP_118916468;AXX94233;RXI32585
DEAD/DEAH box helicase family protein [Arcobacter halophilus]	WP_101183383;AXH08865;PKI82094
DEAD/DEAH box helicase family protein [Arcobacter halophilus]	WP_129502318;RYA23522
DEAD/DEAH box helicase family protein [Arcobacter lanthieri]	WP_026803242
DEAD/DEAH box helicase family protein [Arcobacter lanthieri]	WP_026807366
DEAD/DEAH box helicase family protein [Arcobacter lekithochrous]	WP_071626250;QKJ21953
DEAD/DEAH box helicase family protein [Arcobacter lekithochrous]	WP_108061920
DEAD/DEAH box helicase family protein [Arcobacter marinus]	WP_079579210;SKB61929
DEAD/DEAH box helicase family protein [Arcobacter marinus]	WP_099310755;AXX86296;PHO15685
DEAD/DEAH box helicase family protein [Arcobacter marinus]	WP_099345402;PHO11777
DEAD/DEAH box helicase family protein [Arcobacter marinus]	WP_104412474;PPK60460
DEAD/DEAH box helicase family protein [Arcobacter molluscorum]	WP_099342912;AXX91469;PHO17555
DEAD/DEAH box helicase family protein [Arcobacter molluscorum]	WP_128998923;RXJ93368
DEAD/DEAH box helicase family protein [Arcobacter mytili]	WP_114840997;AXH14112;RXK16989
DEAD/DEAH box helicase family protein [Arcobacter mytili]	WP_129096658;RXI46694
DEAD/DEAH box helicase family protein [Arcobacter nitrofigilis]	WP_013134472;ADG92327
DEAD/DEAH box helicase family protein [Arcobacter pacificus]	WP_130232551;QEP33589
DEAD/DEAH box helicase family protein [Arcobacter peruensis]	WP_122893479
DEAD/DEAH box helicase family protein [Arcobacter skirrowii]	WP_066162511
DEAD/DEAH box helicase family protein [Arcobacter skirrowii]	WP_066352526;AXX84222;KAB0621594;RXI26847;SUV14379
DEAD/DEAH box helicase family protein [Arcobacter skirrowii]	WP_066354576
DEAD/DEAH box helicase family protein [Arcobacter skirrowii]	WP_066409737
DEAD/DEAH box helicase family protein [Arcobacter skirrowii]	WP_109065840;PWE22845;PWE23279;PWE25678;RJO56506;RJO58460
DEAD/DEAH box helicase family protein [Arcobacter skirrowii]	WP_125296215;AZL53378
DEAD/DEAH box helicase family protein [Arcobacter skirrowii]	WP_129098738;RXJ76893
DEAD/DEAH box helicase family protein [Arcobacter sp. CAU 1517]	WP_138151503;TLP41101
DEAD/DEAH box helicase family protein [Arcobacter sp. CECT 8983]	WP_129007681;RXJ89754
DEAD/DEAH box helicase family protein [Arcobacter sp. CECT 8985]	WP_129104572;RXJ84286
DEAD/DEAH box helicase family protein [Arcobacter sp. CECT 8986]	WP_128990937;RXJ99145
DEAD/DEAH box helicase family protein [Arcobacter sp. CECT 8987]	WP_128996127;RXJ57556
DEAD/DEAH box helicase family protein [Arcobacter sp. CECT 8989]	WP_129090599;RXJ99013
DEAD/DEAH box helicase family protein [Arcobacter sp. CECT 9188]	WP_113871347;RBQ27883
DEAD/DEAH box helicase family protein [Arcobacter sp. CECT 9230]	WP_113895173;RBQ28233
DEAD/DEAH box helicase family protein [Arcobacter sp. CECT 9299]	WP_129105105;RXJ96859
DEAD/DEAH box helicase family protein [Arcobacter sp. F155]	WP_129084385;RXJ76956
DEAD/DEAH box helicase family protein [Arcobacter sp. F2176]	WP_129101972;RXJ79091
DEAD/DEAH box helicase family protein [Arcobacter sp. FW59]	WP_113908918;RBQ32810
DEAD/DEAH box helicase family protein [Arcobacter sp. LA11]	WP_072680025
DEAD/DEAH box helicase family protein [Arcobacter sp. LPB0137]	WP_076084154;APW64865
DEAD/DEAH box helicase family protein [Arcobacter sp. L]	WP_014473250;BAK72410
DEAD/DEAH box helicase family protein [Arcobacter sp. RW43-9]	WP_108526988;PUE67716
DEAD/DEAH box helicase family protein [Arcobacter sp. SM1702]	WP_121627402
DEAD/DEAH box helicase family protein [Arcobacter suis]	WP_118885549;AXX88988;RWS48003
DEAD/DEAH box helicase family protein [Arcobacter thereius]	WP_066181801;OCL93979;OCL95373;QBF16638;TLS73103;TLS93637
DEAD/DEAH box helicase family protein [Arcobacter thereius]	WP_066185754;OCL99734;TLT08520
DEAD/DEAH box helicase family protein [Arcobacter thereius]	WP_066428615;OCL87722
DEAD/DEAH box helicase family protein [Arcobacter trophiarum]	WP_115428886;AXK49413;RXI27884;RXJ91976
DEAD/DEAH box helicase family protein [Arcobacter venerupis]	WP_128357701;QKF66147;RWS51065
DEAD/DEAH box helicase family protein [Arenibacter hampyeongensis]	WP_103442952
DEAD/DEAH box helicase family protein [Arenibacter sp. P308M17]	WP_117018550;RFT58338
DEAD/DEAH box helicase family protein [Arenimonas metalli]	WP_034210372;KFN47783
DEAD/DEAH box helicase family protein [Aromatoleum bremense]	WP_169203603;NMG17055
DEAD/DEAH box helicase family protein [Arthrobacter crystallopoietes]	WP_150110103
DEAD/DEAH box helicase family protein [Arthrobacter livingstonensis]	WP_110500251;PYI68511
DEAD/DEAH box helicase family protein [Arthrobacter silviterrae]	WP_165181324;NGN83213
DEAD/DEAH box helicase family protein [Arthrobacter sp. AETb3-4]	WP_176633637;NVM93707
DEAD/DEAH box helicase family protein [Arthrobacter sp. AQ5-05]	WP_113763062;RAX48915
DEAD/DEAH box helicase family protein [Arthrobacter sp. AQ5-05]	WP_154606428
DEAD/DEAH box helicase family protein [Arthrobacter sp. H5]	WP_051478597
DEAD/DEAH box helicase family protein [Arthrobacter sp. MYb213]	WP_146112594
DEAD/DEAH box helicase family protein [Arthrobacter sp. MYb227]	WP_105550955;PQZ89588
DEAD/DEAH box helicase family protein [Arthrobacter sp. ok909]	WP_091256267
DEAD/DEAH box helicase family protein [Arthrobacter sp. PAMC 25486]	WP_052137008
DEAD/DEAH box helicase family protein [Arthrobacter sp. RT-1]	WP_115523302;RDV12675
DEAD/DEAH box helicase family protein [Arthrobacter sp. SF27]	WP_169992026;NMR28620
DEAD/DEAH box helicase family protein [Arthrobacter sp. SLBN-100]	WP_142035993
DEAD/DEAH box helicase family protein [Arthrobacter sp. Soil762]	WP_082575908
DEAD/DEAH box helicase family protein [Arthrobacter sp. UCD-GKA]	WP_071214904;OIH84775
DEAD/DEAH box helicase family protein [Atopobium sp. oral taxon 810]	WP_021626801;ERI05074
DEAD/DEAH box helicase family protein [Aurantimonas aggregata]	WP_163046370;NDV89526
DEAD/DEAH box helicase family protein [Azoarcus sp. CC-YHH848]	WP_136385708;THF60337
DEAD/DEAH box helicase family protein [Azohydromonas sp. 13393]	WP_157269279
DEAD/DEAH box helicase family protein [Azohydromonas sp. 13393]	WP_157271091
DEAD/DEAH box helicase family protein [Azotobacter beijerinckii]	WP_090624026;SEI60770;SER33052
DEAD/DEAH box helicase family protein [Azotobacter chroococcum NCIMB 8003]	AJE21652
DEAD/DEAH box helicase family protein [Azotobacter chroococcum]	WP_089170051;ASL28894
DEAD/DEAH box helicase family protein [Azotobacter chroococcum]	WP_136890418;TKD31145
DEAD/DEAH box helicase family protein [Azotobacter salinestris]	WP_152390051
DEAD/DEAH box helicase family protein [Bacillaceae bacterium B16-10]	WP_129080545;RXI96570
DEAD/DEAH box helicase family protein [Bacillales bacterium]	HHW37964
DEAD/DEAH box helicase family protein [Bacilli bacterium]	WP_178167208
DEAD/DEAH box helicase family protein [Bacillus acidiproducens]	WP_081622801
DEAD/DEAH box helicase family protein [Bacillus alkalitelluris]	WP_078546375
DEAD/DEAH box helicase family protein [Bacillus cereus]	WP_100910718;AUB67149
DEAD/DEAH box helicase family protein [Bacillus coagulans]	WP_013860414;AEH54528
DEAD/DEAH box helicase family protein [Bacillus coagulans]	WP_014097184;AEP01104
DEAD/DEAH box helicase family protein [Bacillus coagulans]	WP_046720931
DEAD/DEAH box helicase family protein [Bacillus luteus]	WP_168008308;NJP38632
DEAD/DEAH box helicase family protein [Bacillus megaterium]	WP_051388354
DEAD/DEAH box helicase family protein [Bacillus onubensis]	WP_099355432
DEAD/DEAH box helicase family protein [Bacillus onubensis]	WP_099363782
DEAD/DEAH box helicase family protein [Bacillus smithii]	WP_003352897;EHL79204
DEAD/DEAH box helicase family protein [Bacillus sp. (in: Bacteria)]	HHY72034
DEAD/DEAH box helicase family protein [Bacillus sp. 1NLA3E]	WP_015595894;AGK55853
DEAD/DEAH box helicase family protein [Bacillus sp. AFS073361]	WP_098576320;PFP23514
DEAD/DEAH box helicase family protein [Bacillus sp. CHD6a]	WP_060664210;KPB06039
DEAD/DEAH box helicase family protein [Bacillus sp. FJAT-27251]	WP_053362490
DEAD/DEAH box helicase family protein [Bacillus sp. FJAT-29814]	WP_066318794
DEAD/DEAH box helicase family protein [Bacillus sp. HF117_J1_D]	WP_160708946
DEAD/DEAH box helicase family protein [Bacillus sp. J33]	WP_026580978
DEAD/DEAH box helicase family protein [Bacillus sp. KH172YL63]	WP_173107659;BCB05733
DEAD/DEAH box helicase family protein [Bacillus sp. MKU004]	WP_064566769;OAT81573
DEAD/DEAH box helicase family protein [Bacillus sp. MM2020_1]	WP_166263028;NHC43505
DEAD/DEAH box helicase family protein [Bacillus sp. OxB-1]	WP_041073258
DEAD/DEAH box helicase family protein [Bacillus sp. SJS]	WP_035408403;KZZ85600
DEAD/DEAH box helicase family protein [Bacillus sp. UMB0899]	WP_102231639;PMC35750
DEAD/DEAH box helicase family protein [Bacillus sp. WN066]	WP_133333806;TDK62077
DEAD/DEAH box helicase family protein [Bacillus sp. YR288]	WP_100346634;PJJ23127
DEAD/DEAH box helicase family protein [Bacillus thermoamylovorans]	WP_108897985;AWI12241
DEAD/DEAH box helicase family protein [Bacillus thuringiensis]	WP_065486173;ANS51673
DEAD/DEAH box helicase family protein [Bacillus thuringiensis]	WP_098223287;PER45877;PEU82788;PFI02442;PFW37969;PGY68880
DEAD/DEAH box helicase family protein [Bacillus thuringiensis]	WP_098679315;PFT87990
DEAD/DEAH box helicase family protein [Bacillus thuringiensis]	WP_176523786
DEAD/DEAH box helicase family protein [Bacillus toyonensis]	WP_180255198
DEAD/DEAH box helicase family protein [Bacillus wiedmannii]	WP_097858538;PDZ43507
DEAD/DEAH box helicase family protein [Bacteriovoracaceae bacterium]	NOT80279
DEAD/DEAH box helicase family protein [bacterium 0.1xD8-71]	WP_120411023;RKI84871
DEAD/DEAH box helicase family protein [bacterium 1xD42-87]	WP_120434782;RKI80559
DEAD/DEAH box helicase family protein [bacterium 1XD8-76]	WP_120399175;RKJ44826
DEAD/DEAH box helicase family protein [bacterium]	NCN40846
DEAD/DEAH box helicase family protein [Bacteroidaceae bacterium]	WP_148329619;SCH79649
DEAD/DEAH box helicase family protein [Bacteroidaceae bacterium]	WP_148331004;SCI54282
DEAD/DEAH box helicase family protein [Bacteroidaceae bacterium]	WP_172502606;GFI00661
DEAD/DEAH box helicase family protein [Bacteroidaceae bacterium]	WP_177298759
DEAD/DEAH box helicase family protein [Bacteroidaceae bacterium]	WP_177603090
DEAD/DEAH box helicase family protein [Bacteroidaceae bacterium]	WP_177608943
DEAD/DEAH box helicase family protein [Bacteroidaceae bacterium]	WP_177841018
DEAD/DEAH box helicase family protein [Bacteroidaceae bacterium]	WP_178267407
DEAD/DEAH box helicase family protein [Bacteroidaceae bacterium]	WP_178678705
DEAD/DEAH box helicase family protein [Bacteroidales bacterium KHT7]	WP_090681449
DEAD/DEAH box helicase family protein [Bacteroidales bacterium]	HHT22308
DEAD/DEAH box helicase family protein [Bacteroidales bacterium]	HHV03311
DEAD/DEAH box helicase family protein [Bacteroidales bacterium]	MZP66673;NLK54106
DEAD/DEAH box helicase family protein [Bacteroidales bacterium]	NLB26041
DEAD/DEAH box helicase family protein [Bacteroidales bacterium]	NLO03001
DEAD/DEAH box helicase family protein [Bacteroidales bacterium]	NLV53187
DEAD/DEAH box helicase family protein [Bacteroidales bacterium]	NLX65558
DEAD/DEAH box helicase family protein [Bacteroidales bacterium]	WP_177848752
DEAD/DEAH box helicase family protein [Bacteroidales bacterium]	WP_178242217
DEAD/DEAH box helicase family protein [Bacteroides acidifaciens]	WP_121766168;RLT65550;RLT80244
DEAD/DEAH box helicase family protein [Bacteroides acidifaciens]	WP_135038151;NDO54815;TFU49096
DEAD/DEAH box helicase family protein [Bacteroides caccae]	WP_149882711;KAA2318335;KAA2322662;KAA2328842;KAA2330537;KAA2332622
DEAD/DEAH box helicase family protein [Bacteroides caecimuris]	WP_162222911;NDO59091
DEAD/DEAH box helicase family protein [Bacteroides fragilis]	WP_005820810;EKA80794
DEAD/DEAH box helicase family protein [Bacteroides fragilis]	WP_008769750;EEZ25407;EXY83858;EXY89981;EXY94886;MBA5645874
DEAD/DEAH box helicase family protein [Bacteroides fragilis]	WP_009293216;EXZ82597;EGN02126;EYA70670;EYA75221;EYA79559
DEAD/DEAH box helicase family protein [Bacteroides fragilis]	WP_011203068;EXZ62703;MBA5656748;BAD49691
DEAD/DEAH box helicase family protein [Bacteroides fragilis]	WP_032543864;QCQ55799;RHH67609
DEAD/DEAH box helicase family protein [Bacteroides fragilis]	WP_032558321;EYA89502
DEAD/DEAH box helicase family protein [Bacteroides fragilis]	WP_032569425;EXZ31023;EYA83934
DEAD/DEAH box helicase family protein [Bacteroides fragilis]	WP_032580138;EYA38356;OCR30508;PJY64279
DEAD/DEAH box helicase family protein [Bacteroides fragilis]	WP_032598509;EXZ72731
DEAD/DEAH box helicase family protein [Bacteroides fragilis]	WP_065762950;NTS09376;NTS20655;OCJ76671
DEAD/DEAH box helicase family protein [Bacteroides fragilis]	WP_101603274;AUI47036
DEAD/DEAH box helicase family protein [Bacteroides fragilis]	WP_115473969;RDT74725
DEAD/DEAH box helicase family protein [Bacteroides fragilis]	WP_122119323;RGL71578
DEAD/DEAH box helicase family protein [Bacteroides fragilis]	WP_122130734;RGY66860
DEAD/DEAH box helicase family protein [Bacteroides fragilis]	WP_122133828;RGO92291;RGP06722
DEAD/DEAH box helicase family protein [Bacteroides ilei]	WP_072531750
DEAD/DEAH box helicase family protein [Bacteroides intestinalis]	WP_118216022;KAA4694820;KAA4716180;RHE84931;RYT82533
DEAD/DEAH box helicase family protein [Bacteroides luti]	WP_073404090;SHG10001
DEAD/DEAH box helicase family protein [Bacteroides oleiciplenus]	WP_117723478;RGN38135
DEAD/DEAH box helicase family protein [Bacteroides ovatus]	WP_055167613;CUQ20091
DEAD/DEAH box helicase family protein [Bacteroides ovatus]	WP_074557910
DEAD/DEAH box helicase family protein [Bacteroides ovatus]	WP_154030893
DEAD/DEAH box helicase family protein [Bacteroides sp. 224]	WP_163217733;NDV65297
DEAD/DEAH box helicase family protein [Bacteroides sp. 519]	WP_163214254;NDV59311
DEAD/DEAH box helicase family protein [Bacteroides sp. AF36-11BH]	WP_120027278;RJW92157
DEAD/DEAH box helicase family protein [Bacteroides sp. CF01-10NS]	WP_128858402;RJU33524
DEAD/DEAH box helicase family protein [Bacteroides sp. KFT8]	WP_099146121
DEAD/DEAH box helicase family protein [Bacteroides sp. NM69_E16B]	WP_136011510;TGX97895
DEAD/DEAH box helicase family protein [Bacteroides stercoris]	WP_005651872;EDS16189;SDW85977
DEAD/DEAH box helicase family protein [Bacteroides stercoris]	WP_016662223;EPH19491
DEAD/DEAH box helicase family protein [Bacteroides stercoris]	WP_118939841;RHE86279
DEAD/DEAH box helicase family protein [Bacteroides uniformis]	WP_035449898;KDS49476;KDS58533
DEAD/DEAH box helicase family protein [Bacteroides uniformis]	WP_061411173;KXT38979;HCW10049
DEAD/DEAH box helicase family protein [Bacteroides uniformis]	WP_087332025;OUN57429
DEAD/DEAH box helicase family protein [Bacteroides xylanisolvens]	WP_151921372;KAB6100685;KAB6107079;KAB6119674;KAB6120655;KAB6126894
DEAD/DEAH box helicase family protein [Bacteroides zoogleoformans]	WP_106042902;AVM53853
DEAD/DEAH box helicase family protein [Bacteroidetes bacterium]	NQU32990
DEAD/DEAH box helicase family protein [Bacteroidetes bacterium]	NVO03521
DEAD/DEAH box helicase family protein [Bacteroidia bacterium]	NQV02802
DEAD/DEAH box helicase family protein [Barnesiella sp. WM24]	WP_135040587;TFU95102
DEAD/DEAH box helicase family protein [Bifidobacterium biavatii]	WP_051923753;KFI51781
DEAD/DEAH box helicase family protein [Bifidobacterium callitrichos]	WP_107044054;PST46536
DEAD/DEAH box helicase family protein [Bifidobacterium callitrichos]	WP_150393494;KAA8817219
DEAD/DEAH box helicase family protein [Bifidobacterium callitrichos]	WP_160268279
DEAD/DEAH box helicase family protein [Bifidobacterium jacchi]	WP_175578233
DEAD/DEAH box helicase family protein [Bifidobacterium longum]	WP_136527142;KAB1945598;NQX50632;QKY13491
DEAD/DEAH box helicase family protein [Bifidobacterium longum]	WP_143723357
DEAD/DEAH box helicase family protein [Bifidobacterium longum]	WP_179133405;OQM60577
DEAD/DEAH box helicase family protein [Bifidobacterium myosotis]	WP_094668439
DEAD/DEAH box helicase family protein [Bifidobacterium myosotis]	WP_150379248;KAA8828076
DEAD/DEAH box helicase family protein [Bifidobacterium reuteri]	WP_052382057;KFI86410
DEAD/DEAH box helicase family protein [Bifidobacterium reuteri]	WP_081886584;KAA8826127
DEAD/DEAH box helicase family protein [Bifidobacterium sp. DSM 109957]	WP_169172686;NMM94680
DEAD/DEAH box helicase family protein [Bifidobacterium sp. UTBIF-68]	WP_181162262;TPF94490
DEAD/DEAH box helicase family protein [Bifidobacterium stellenboschense]	WP_051922880;KFI97453
DEAD/DEAH box helicase family protein [Bifidobacterium vespertilionis]	WP_150353475;KAA8822647;KAA8824068
DEAD/DEAH box helicase family protein [Blastococcus colisei]	WP_142027109
DEAD/DEAH box helicase family protein [Blastococcus sp. DSM 44272]	WP_176445733
DEAD/DEAH box helicase family protein [Blautia glucerasea]	WP_173766818;NSL04108;SCH18009
DEAD/DEAH box helicase family protein [Blautia luti]	WP_167515496
DEAD/DEAH box helicase family protein [Blautia obeum]	WP_081018905;CUQ05045
DEAD/DEAH box helicase family protein [Blautia sp. N6H1-15]	WP_111920977;AWY99544
DEAD/DEAH box helicase family protein [Blautia wexlerae]	WP_025581025
DEAD/DEAH box helicase family protein [Blautia wexlerae]	WP_082419156;CUP43264
DEAD/DEAH box helicase family protein [Blautia wexlerae]	WP_161276179;MZS89240;MZS92800;MZS96891;MZT19775;MZT23206
DEAD/DEAH box helicase family protein [Blautia wexlerae]	WP_173699416;NSG02431
DEAD/DEAH box helicase family protein [Blautia wexlerae]	WP_173702577;NSD50122;NSD53984;NSK06705;NSK40777
DEAD/DEAH box helicase family protein [Blautia wexlerae]	WP_173706639;NSJ83940;NSK57538;NSK60556
DEAD/DEAH box helicase family protein [Blautia wexlerae]	WP_173721942;NSG24986
DEAD/DEAH box helicase family protein [Bordetella ansorpii]	WP_066407352;SAH82529
DEAD/DEAH box helicase family protein [Bordetella ansorpii]	WP_082852899
DEAD/DEAH box helicase family protein [Bordetella hinzii]	WP_029578575;AKQ56468;SNV73536
DEAD/DEAH box helicase family protein [Bradyrhizobium cytisi]	WP_148753958;TYL79770
DEAD/DEAH box helicase family protein [Bradyrhizobium diazoefficiens]	WP_060910522
DEAD/DEAH box helicase family protein [Bradyrhizobium diazoefficiens]	WP_060913228;BAR63548
DEAD/DEAH box helicase family protein [Bradyrhizobium diazoefficiens]	WP_060913291;BAR63685
DEAD/DEAH box helicase family protein [Bradyrhizobium elkanii]	WP_038380993
DEAD/DEAH box helicase family protein [Bradyrhizobium erythrophlei]	WP_074275765;SIO49225
DEAD/DEAH box helicase family protein [Bradyrhizobium erythrophlei]	WP_079566032;SHG40228
DEAD/DEAH box helicase family protein [Bradyrhizobium ivorense]	WP_139486188;VIO79275
DEAD/DEAH box helicase family protein [Bradyrhizobium sp. 323S2]	WP_166101286;NVI62556;NVI69049;NVI69186
DEAD/DEAH box helicase family protein [Bradyrhizobium sp. 323S2]	WP_166354116;NYY96775
DEAD/DEAH box helicase family protein [Bradyrhizobium sp. 6(2017)]	WP_165129347;QIG99724
DEAD/DEAH box helicase family protein [Bradyrhizobium sp. ARR65]	WP_051386846
DEAD/DEAH box helicase family protein [Bradyrhizobium sp. Cp5.3]	WP_084788953
DEAD/DEAH box helicase family protein [Bradyrhizobium sp. LTSP849]	WP_045009987;KJC54714
DEAD/DEAH box helicase family protein [Bradyrhizobium sp. LTSP857]	WP_045002377;KJC48053
DEAD/DEAH box helicase family protein [Bradyrhizobium sp. R5]	WP_092082944
DEAD/DEAH box helicase family protein [Bradyrhizobium sp. th.b2]	WP_051346298
DEAD/DEAH box helicase family protein [Bradyrhizobium sp. USDA 3458]	WP_141340647
DEAD/DEAH box helicase family protein [Bradyrhizobium tropiciagri]	WP_050421786
DEAD/DEAH box helicase family protein [Bradyrhizobium uaiense]	WP_163152857;NEU96119
DEAD/DEAH box helicase family protein [Brevibacterium linens]	WP_164742743
DEAD/DEAH box helicase family protein [Brevibacterium permense]	WP_173154782
DEAD/DEAH box helicase family protein [Brevibacterium sp. CFH 10365]	WP_152345895
DEAD/DEAH box helicase family protein [Brevibacterium sp. WO024]	WP_166969247
DEAD/DEAH box helicase family protein [Brevilactibacter sinopodophylli]	WP_131170173;TBT82539
DEAD/DEAH box helicase family protein [Breznakia blatticola]	WP_166667578;TDW16471
DEAD/DEAH box helicase family protein [Brumimicrobium glaciale]	WP_130093199;RYM35191
DEAD/DEAH box helicase family protein [Burkholderia ambifaria]	WP_082664905
DEAD/DEAH box helicase family protein [Burkholderia cenocepacia]	WP_124463861;RQU42618;RQU67823
DEAD/DEAH box helicase family protein [Burkholderia cenocepacia]	WP_124634123;RQU50074;RQV32485
DEAD/DEAH box helicase family protein [Burkholderia cenocepacia]	WP_124681625;RQV01349
DEAD/DEAH box helicase family protein [Burkholderia pseudomultivorans]	WP_060236840;KWF37658
DEAD/DEAH box helicase family protein [Burkholderia singularis]	WP_059519002;KVE25417
DEAD/DEAH box helicase family protein [Burkholderia sp. BCC0405]	WP_175954130
DEAD/DEAH box helicase family protein [Burkholderia sp. BCC1630]	WP_175981665
DEAD/DEAH box helicase family protein [Burkholderia sp. BCC1642]	WP_175825119
DEAD/DEAH box helicase family protein [Burkholderia sp. BDU18]	WP_060822308;KWZ44723
DEAD/DEAH box helicase family protein [Burkholderia sp. BDU8]	WP_066492486;AOJ10126;KVE51450
DEAD/DEAH box helicase family protein [Burkholderia sp. Bp8986]	WP_124668546;RQS44323
DEAD/DEAH box helicase family protein [Burkholderia sp. Bp8998]	WP_124664901;RQS09170
DEAD/DEAH box helicase family protein [Burkholderia sp. Bp9031]	WP_124833579;RQZ16816
DEAD/DEAH box helicase family protein [Burkholderia sp. Bp9143]	WP_124614051;RQR29576
DEAD/DEAH box helicase family protein [Burkholderia sp. HI2714]	WP_089487855;OXJ22476
DEAD/DEAH box helicase family protein [Burkholderia sp. LA-2-3-30-S1-D2]	WP_059599835;AOI96872;KVE18621
DEAD/DEAH box helicase family protein [Burkholderia sp. MSMB1498]	WP_059670136;KVK85247
DEAD/DEAH box helicase family protein [Burkholderia sp. MSMB1498]	WP_059671460;KVK73501
DEAD/DEAH box helicase family protein [Burkholderia sp. Nafp2/4-1b]	WP_121863168;RKT98698
DEAD/DEAH box helicase family protein [Burkholderia sp. S171]	WP_158934143
DEAD/DEAH box helicase family protein [Burkholderia sp. UYPR1.413]	WP_028372082
DEAD/DEAH box helicase family protein [Burkholderia stabilis]	WP_129518482;RXV64389
DEAD/DEAH box helicase family protein [Burkholderia stagnalis]	WP_060292125;KWI26303;KWI71340
DEAD/DEAH box helicase family protein [Burkholderia stagnalis]	WP_124492090;RQQ44903;RQQ58088;RQQ71568;RQQ78267;RQQ78518
DEAD/DEAH box helicase family protein [Burkholderia stagnalis]	WP_124649337;RQQ58235
DEAD/DEAH box helicase family protein [Burkholderia territorii]	WP_060348970;KWN03537
DEAD/DEAH box helicase family protein [Burkholderia ubonensis]	WP_029226958
DEAD/DEAH box helicase family protein [Burkholderia ubonensis]	WP_059587246;KVC84274
DEAD/DEAH box helicase family protein [Burkholderia ubonensis]	WP_059726845;KVK78193;KVL61880;KVM28660;KVM35169
DEAD/DEAH box helicase family protein [Burkholderia ubonensis]	WP_059734925;KVD74303
DEAD/DEAH box helicase family protein [Burkholderia ubonensis]	WP_059812406;KVQ25471
DEAD/DEAH box helicase family protein [Burkholderia ubonensis]	WP_059880598;KVN43108
DEAD/DEAH box helicase family protein [Burkholderia ubonensis]	WP_059894216;KVM77226
DEAD/DEAH box helicase family protein [Burkholderia ubonensis]	WP_059927343;KVT57081
DEAD/DEAH box helicase family protein [Burkholderia ubonensis]	WP_059948397;KVN96678
DEAD/DEAH box helicase family protein [Burkholderia ubonensis]	WP_060078204;KVT84493
DEAD/DEAH box helicase family protein [Burkholderia ubonensis]	WP_060117204;KVR14070
DEAD/DEAH box helicase family protein [Burkholderia ubonensis]	WP_060142675;KVT96147
DEAD/DEAH box helicase family protein [Burkholderia ubonensis]	WP_060183690;KVZ29653
DEAD/DEAH box helicase family protein [Burkholderia ubonensis]	WP_060213340;KWB51092
DEAD/DEAH box helicase family protein [Burkholderia ubonensis]	WP_060219154;KWB93553;KWZ58830
DEAD/DEAH box helicase family protein [Burkholderia ubonensis]	WP_060277996;KWN68404
DEAD/DEAH box helicase family protein [Burkholderia ubonensis]	WP_060283742;KWB79139
DEAD/DEAH box helicase family protein [Burkholderia ubonensis]	WP_060296373;KWN63323
DEAD/DEAH box helicase family protein [Burkholderia ubonensis]	WP_080429421
DEAD/DEAH box helicase family protein [Burkholderia ubonensis]	WP_088509241
DEAD/DEAH box helicase family protein [Burkholderiaceae bacterium 16]	WP_045240413;KJK21271
DEAD/DEAH box helicase family protein [Burkholderiales bacterium]	WP_106825256;SPJ13864
DEAD/DEAH box helicase family protein [Butyrivibrio crossotus]	WP_040332405
DEAD/DEAH box helicase family protein [Butyrivibrio fibrisolvens]	WP_027203354
DEAD/DEAH box helicase family protein [Butyrivibrio fibrisolvens]	WP_027216586
DEAD/DEAH box helicase family protein [Butyrivibrio fibrisolvens]	WP_110072128;PWT26255
DEAD/DEAH box helicase family protein [Butyrivibrio hungatei]	WP_081670686
DEAD/DEAH box helicase family protein [Butyrivibrio proteoclasticus]	WP_074889420;SFQ13155
DEAD/DEAH box helicase family protein [Butyrivibrio sp. AC2005]	WP_026659980
DEAD/DEAH box helicase family protein [Butyrivibrio sp. AD3002]	WP_022763409
DEAD/DEAH box helicase family protein [Butyrivibrio sp. AE2032]	WP_034443408
DEAD/DEAH box helicase family protein [Butyrivibrio sp. INlla14]	WP_092062822;SCY57085
DEAD/DEAH box helicase family protein [Butyrivibrio sp. LB2008]	WP_026514177
DEAD/DEAH box helicase family protein [Butyrivibrio sp. LC3010]	WP_026509638
DEAD/DEAH box helicase family protein [Butyrivibrio sp. NC2002]	WP_155843223
DEAD/DEAH box helicase family protein [Butyrivibrio sp. ob235]	WP_091825624;SEM54910
DEAD/DEAH box helicase family protein [Butyrivibrio sp. VCD2006]	WP_026529037
DEAD/DEAH box helicase family protein [Butyrivibrio sp. XPD2002]	WP_026493432
DEAD/DEAH box helicase family protein [Caballeronia calidae]	WP_062612705;SAL06869
DEAD/DEAH box helicase family protein [Caballeronia terrestris]	WP_087659698
DEAD/DEAH box helicase family protein [Caballeronia udeis]	WP_120310178
DEAD/DEAH box helicase family protein [Caballeronia udeis]	WP_121947362
DEAD/DEAH box helicase family protein [Caballeronia udeis]	WP_145837881
DEAD/DEAH box helicase family protein [Caldisericales bacterium]	NLI41412
DEAD/DEAH box helicase family protein [Campylobacteraceae bacterium]	NQY20562
DEAD/DEAH box helicase family protein [Campylobacteraceae bacterium]	NQY23386
DEAD/DEAH box helicase family protein [Campylobacteraceae bacterium]	NQY52495
DEAD/DEAH box helicase family protein [Campylobacteraceae bacterium]	NQY92570
DEAD/DEAH box helicase family protein [Campylobacteraceae bacterium]	NVJ52834
DEAD/DEAH box helicase family protein [candidate division KSB1 bacterium]	NIV97120
DEAD/DEAH box helicase family protein [candidate division KSB1 bacterium]	NUM74393
DEAD/DEAH box helicase family protein [Candidatus Accumulibacter phosphatis]	WP_169070254;NMQ05530
DEAD/DEAH box helicase family protein [Candidatus Accumulibacter sp.]	QKS30642
DEAD/DEAH box helicase family protein [Candidatus Brocadia sinica]	NUO06602
DEAD/DEAH box helicase family protein [Candidatus Cloacimonetes bacterium]	NLO10958
DEAD/DEAH box helicase family protein [Candidatus Hakubanella thermoalkaliphilus]	WP_176237854;GFP29442
DEAD/DEAH box helicase family protein [Candidatus Helarchaeota archaeon]	NVM04474
DEAD/DEAH box helicase family protein [Candidatus Hydrogenedentes bacterium]	NUM53405
DEAD/DEAH box helicase family protein [Candidatus Marinimicrobia bacterium]	NQT96500
DEAD/DEAH box helicase family protein [Candidatus Marinimicrobia bacterium]	NQV51397
DEAD/DEAH box helicase family protein [Candidatus Methylomirabilis limnetica]	WP_107562370;PTL35660
DEAD/DEAH box helicase family protein [Candidatus Scalindua japonica]	WP_096895718;GAX62338
DEAD/DEAH box helicase family protein [Candidatus Stoquefichus massiliensis]	WP_028043575
DEAD/DEAH box helicase family protein [Carboxylicivirga sp. M1479]	WP_143299757;TRX72703
DEAD/DEAH box helicase family protein [Carnobacterium iners]	WP_085559774;SEK50186
DEAD/DEAH box helicase family protein [Castellaniella defragrans]	WP_151024477;KAB0617458;MBB6085448
DEAD/DEAH box helicase family protein [Catenibacterium mitsuokai]	WP_006504813;EEF94779
DEAD/DEAH box helicase family protein [Catenovulum sp. CCB-QB4]	WP_108603968;AWB67902
DEAD/DEAH box helicase family protein [Caulobacter sp. K31]	WP_012275121;ABZ74563
DEAD/DEAH box helicase family protein [Celeribacter persicus]	WP_107818291;TNE88739
DEAD/DEAH box helicase family protein [Cellulomonas fimi]	WP_169325397;NMR20993
DEAD/DEAH box helicase family protein [Cellulomonas sp.]	NMM18122
DEAD/DEAH box helicase family protein [Cellulomonas sp.]	NMM30452
DEAD/DEAH box helicase family protein [Cellvibrio mixtus]	WP_094984908;OZY87508
DEAD/DEAH box helicase family protein [Changchengzhania lutea]	WP_142786556
DEAD/DEAH box helicase family protein [Chitinophaga cymbidii]	WP_146860909
DEAD/DEAH box helicase family protein [Chitinophaga ginsengisoli]	WP_106606279
DEAD/DEAH box helicase family protein [Chitinophaga oryziterrae]	WP_157301471;MVT42429
DEAD/DEAH box helicase family protein [Chitinophaga sancti]	WP_072359651;SFW48705
DEAD/DEAH box helicase family protein [Chitinophaga sp. CF118]	WP_090107417
DEAD/DEAH box helicase family protein [Chitinophaga sp. CF418]	WP_149694931
DEAD/DEAH box helicase family protein [Chitinophaga sp. CF418]	WP_149694935
DEAD/DEAH box helicase family protein [Chitinophaga sp. H33E-04]	WP_162335661;QHS63947
DEAD/DEAH box helicase family protein [Chitinophaga sp. YR573]	WP_089783715
DEAD/DEAH box helicase family protein [Chlorobi bacterium]	NOZ46466
DEAD/DEAH box helicase family protein [Chlorobiaceae bacterium]	NMW19826
DEAD/DEAH box helicase family protein [Chlorobiaceae bacterium]	NTV17776
DEAD/DEAH box helicase family protein [Chlorobium phaeobacteroides]	WP_012474163;ACE03673
DEAD/DEAH box helicase family protein [Chlorobium sp. KB01]	WP_076792882
DEAD/DEAH box helicase family protein [Chlorobium sp. N1]	WP_131358987;TCD46890
DEAD/DEAH box helicase family protein [Chloroflexi bacterium]	MBA2557017
DEAD/DEAH box helicase family protein [Chloroflexi bacterium]	NLE93997
DEAD/DEAH box helicase family protein [Chloroflexi bacterium]	NLW72829
DEAD/DEAH box helicase family protein [Chloroflexi bacterium]	NMB61670
DEAD/DEAH box helicase family protein [Chromobacterium haemolyticum]	WP_052370887
DEAD/DEAH box helicase family protein [Chromobacterium haemolyticum]	WP_081576247
DEAD/DEAH box helicase family protein [Chromobacterium piscinae]	WP_052247033
DEAD/DEAH box helicase family protein [Chromobacterium sp. MWU14-2602]	WP_103904493;POZ60083
DEAD/DEAH box helicase family protein [Chromobacterium violaceum]	WP_076226247;OLZ82167;SUX31147
DEAD/DEAH box helicase family protein [Chryseobacterium haifense]	WP_088264585;OWK97637
DEAD/DEAH box helicase family protein [Chryseobacterium haifense]	WP_123905270;AZB23019
DEAD/DEAH box helicase family protein [Chryseobacterium hispanicum]	WP_116036856;REC66955
DEAD/DEAH box helicase family protein [Chryseobacterium hominis]	WP_123280552;AZI55163;ROI14481
DEAD/DEAH box helicase family protein [Chryseobacterium molle]	WP_175546215
DEAD/DEAH box helicase family protein [Chryseobacterium sp. H6466]	WP_164467834
DEAD/DEAH box helicase family protein [Chryseobacterium sp. RP-3-3]	WP_169236176;NML71689
DEAD/DEAH box helicase family protein [Chryseobacterium sp. SC28]	WP_125202309;RRQ46307
DEAD/DEAH box helicase family protein [Chryseobacterium taklimakanense]	WP_124785574;AZI21392
DEAD/DEAH box helicase family protein [Chthoniobacter flavus]	WP_042726173
DEAD/DEAH box helicase family protein [Clostridia bacterium]	WP_176934325
DEAD/DEAH box helicase family protein [Clostridia bacterium]	WP_176934367
DEAD/DEAH box helicase family protein [Clostridia bacterium]	WP_177708482
DEAD/DEAH box helicase family protein [Clostridia bacterium]	WP_177718909
DEAD/DEAH box helicase family protein [Clostridia bacterium]	WP_178846319
DEAD/DEAH box helicase family protein [Clostridiaceae bacterium]	NLA82792
DEAD/DEAH box helicase family protein [Clostridiaceae bacterium]	NLB81998
DEAD/DEAH box helicase family protein [Clostridiaceae bacterium]	NMA17635
DEAD/DEAH box helicase family protein [Clostridiaceae bacterium]	WP_158364552;SCI48368
DEAD/DEAH box helicase family protein [Clostridiaceae bacterium]	WP_158376261
DEAD/DEAH box helicase family protein [Clostridiales bacterium CHKCI006]	WP_089701136;CVH75394
DEAD/DEAH box helicase family protein [Clostridiales bacterium]	NLA86532
DEAD/DEAH box helicase family protein [Clostridiales bacterium]	NLL00757
DEAD/DEAH box helicase family protein [Clostridiales bacterium]	NLN82713
DEAD/DEAH box helicase family protein [Clostridiales bacterium]	NLO10723
DEAD/DEAH box helicase family protein [Clostridiales bacterium]	NLZ90101
DEAD/DEAH box helicase family protein [Clostridioides difficile]	WP_107617409;VIH33994
DEAD/DEAH box helicase family protein [Clostridium drakei]	WP_032077297;AWI06776
DEAD/DEAH box helicase family protein [Clostridium estertheticum]	WP_071613754;APC41460;KAB2821813
DEAD/DEAH box helicase family protein [Clostridium jeddahense]	WP_169007252;NLM15301
DEAD/DEAH box helicase family protein [Clostridium jeddahense]	WP_169008488
DEAD/DEAH box helicase family protein [Clostridium kluyveri]	WP_012102901;EDK34571;BAH07318
DEAD/DEAH box helicase family protein [Clostridium saccharobutylicum]	WP_077866797;OOM07236
DEAD/DEAH box helicase family protein [Clostridium sp. AF37-5]	WP_118443305;RHO96474
DEAD/DEAH box helicase family protein [Clostridium sp. AM34-9AC]	WP_118731119;RHT18524
DEAD/DEAH box helicase family protein [Clostridium sp. BSD2780061688st1 H5]	WP_138305079
DEAD/DEAH box helicase family protein [Clostridium sp. DL-VIII]	WP_009169652;EHI98976
DEAD/DEAH box helicase family protein [Clostridium sp. FS41]	WP_045091748;KJJ74460
DEAD/DEAH box helicase family protein [Clostridium sp. OF09-10]	WP_118651750;RHV96557
DEAD/DEAH box helicase family protein [Clostridium sp. P21]	WP_169298938;NMM64355
DEAD/DEAH box helicase family protein [Clostridium sp. SN20]	WP_101691971
DEAD/DEAH box helicase family protein [Clostridium sp. SY8519]	WP_013977533;BAK47569
DEAD/DEAH box helicase family protein [Clostridium transplantifaecale]	WP_125142310
DEAD/DEAH box helicase family protein [Cohnella sp. CC-MHH1044]	WP_136372018;THF75364
DEAD/DEAH box helicase family protein [Collimonas arenae]	WP_061536907;AMP08211
DEAD/DEAH box helicase family protein [Collimonas sp. OK607]	WP_092437911;SFB19923
DEAD/DEAH box helicase family protein [Collinsella aerofaciens]	WP_055285800
DEAD/DEAH box helicase family protein [Collinsella aerofaciens]	WP_055310240;CUN72820
DEAD/DEAH box helicase family protein [Collinsella aerofaciens]	WP_117757757;RGX15855
DEAD/DEAH box helicase family protein [Collinsella aerofaciens]	WP_117764903;RHB20129
DEAD/DEAH box helicase family protein [Collinsella aerofaciens]	WP_118094743;RHD34655
DEAD/DEAH box helicase family protein [Collinsella aerofaciens]	WP_118386979;RHL70512
DEAD/DEAH box helicase family protein [Collinsella aerofaciens]	WP_152076844
DEAD/DEAH box helicase family protein [Collinsella aerofaciens]	WP_152078048;VWL94081
DEAD/DEAH box helicase family protein [Collinsella aerofaciens]	WP_156063721;VWL98921
DEAD/DEAH box helicase family protein [Collinsella aerofaciens]	WP_171025289
DEAD/DEAH box helicase family protein [Collinsella sp. AF04-24]	WP_158566110
DEAD/DEAH box helicase family protein [Collinsella sp. AF23-2]	WP_158558590
DEAD/DEAH box helicase family protein [Collinsella sp. AF23-3LB]	WP_117839734;RGS27021;RGS28962
DEAD/DEAH box helicase family protein [Collinsella sp. AF36-3AT]	WP_158573163
DEAD/DEAH box helicase family protein [Collinsella sp. AF38-3AC]	WP_158572628
DEAD/DEAH box helicase family protein [Collinsella sp. AM18-10]	WP_158568481
DEAD/DEAH box helicase family protein [Collinsella sp. AM28-11LB]	WP_158567347
DEAD/DEAH box helicase family protein [Collinsella sp. AM31-2AC]	WP_158567711
DEAD/DEAH box helicase family protein [Collinsella sp. AM33-4BH]	WP_158567521
DEAD/DEAH box helicase family protein [Collinsella sp. AM34-10]	WP_118079597;RHC92974
DEAD/DEAH box helicase family protein [Collinsella sp. AM40-7AC]	WP_158566977
DEAD/DEAH box helicase family protein [Collinsella sp. AM42-18AC]	WP_158566198
DEAD/DEAH box helicase family protein [Collinsella sp. An2]	WP_087411569;OUP07100
DEAD/DEAH box helicase family protein [Collinsella sp. OM07-12]	WP_158553126
DEAD/DEAH box helicase family protein [Collinsella sp. OM08-14AT]	WP_158552052
DEAD/DEAH box helicase family protein [Collinsella sp. TF05-9AC]	WP_158554641
DEAD/DEAH box helicase family protein [Collinsella sp. TF08-11AT]	WP_158550944
DEAD/DEAH box helicase family protein [Collinsella sp. TF09-1AT]	WP_158550196
DEAD/DEAH box helicase family protein [Collinsella sp. TF12-2AT]	WP_158550173
DEAD/DEAH box helicase family protein [Collinsella sp. TM05-37]	WP_158548945
DEAD/DEAH box helicase family protein [Collinsella sp. TM05-38]	WP_158564871
DEAD/DEAH box helicase family protein [Collinsella sp. TM09-10AT]	WP_117564468;RGJ12023;RGJ70190
DEAD/DEAH box helicase family protein [Colwellia sp. 75C3]	WP_101226553;PKG86213
DEAD/DEAH box helicase family protein [Colwellia sp. C1TZA3]	WP_146880000;TWX69289
DEAD/DEAH box helicase family protein [Colwellia sp. MB02u-9]	WP_182198570;MBA6297079
DEAD/DEAH box helicase family protein [Colwellia sp. MT41]	WP_058027869;ALO36148
DEAD/DEAH box helicase family protein [Comamonas aquatica]	WP_045267698;ANY63591
DEAD/DEAH box helicase family protein [Coprococcus comes]	WP_082421175;CUN18011
DEAD/DEAH box helicase family protein [Coprococcus comes]	WP_118199223;RHF82384
DEAD/DEAH box helicase family protein [Coprococcus comes]	WP_118219736;RHG55663
DEAD/DEAH box helicase family protein [Coprococcus sp. AF21-14LB]	WP_118349056;RGS76110
DEAD/DEAH box helicase family protein [Coriobacteriaceae bacterium]	WP_117583789;RGJ54105;RGK64123;RGN69635;RHA71897;RHJ25754
DEAD/DEAH box helicase family protein [Coriobacteriaceae bacterium]	WP_117634949;RGL14363
DEAD/DEAH box helicase family protein [Coriobacteriaceae bacterium]	WP_117646500;RGK22171
DEAD/DEAH box helicase family protein [Coriobacteriaceae bacterium]	WP_117747006;RGL66251
DEAD/DEAH box helicase family protein [Coriobacteriaceae bacterium]	WP_117763138;RGI68100;RHJ38715;RHJ38898;RHJ44526;RHJ45234;RHJ55643
DEAD/DEAH box helicase family protein [Coriobacteriaceae bacterium]	WP_117797850;RHA84685
DEAD/DEAH box helicase family protein [Coriobacteriaceae bacterium]	WP_117818296;RGW90927;RGW91627
DEAD/DEAH box helicase family protein [Coriobacteriaceae bacterium]	WP_118065095;RHC97196
DEAD/DEAH box helicase family protein [Coriobacteriaceae bacterium]	WP_118259294;RHH36664
DEAD/DEAH box helicase family protein [Coriobacteriaceae bacterium]	WP_148345380
DEAD/DEAH box helicase family protein [Corynebacterium accolens]	WP_096336562;PCC83282
DEAD/DEAH box helicase family protein [Corynebacterium aurimucosum]	WP_053089072
DEAD/DEAH box helicase family protein [Corynebacterium aurimucosum]	WP_101735542;PKZ25917
DEAD/DEAH box helicase family protein [Corynebacterium aurimucosum]	WP_143334716;TRX41928
DEAD/DEAH box helicase family protein [Corynebacterium aurimucosum]	WP_143336159;TRX32341
DEAD/DEAH box helicase family protein [Corynebacterium aurimucosum]	WP_144014080;TRX58586
DEAD/DEAH box helicase family protein [Corynebacterium aurimucosum]	WP_144675353
DEAD/DEAH box helicase family protein [Corynebacterium aurimucosum]	WP_154762763;MTE11148
DEAD/DEAH box helicase family protein [Corynebacterium aurimucosum]	WP_158380952;TVU86655
DEAD/DEAH box helicase family protein [Corynebacterium aurimucosum]	WP_158395939;MTD90865
DEAD/DEAH box helicase family protein [Corynebacterium aurimucosum]	WP_162010154
DEAD/DEAH box helicase family protein [Corynebacterium aurimucosum]	WP_167595889;NJJ84357
DEAD/DEAH box helicase family protein [Corynebacterium canis]	WP_146324484;TWT24948
DEAD/DEAH box helicase family protein [Corynebacterium freiburgense]	WP_027013406
DEAD/DEAH box helicase family protein [Corynebacterium glutamicum]	WP_011014453;AGT05530;ARV64299;ASW14180;AUI01078;AUI04723
DEAD/DEAH box helicase family protein [Corynebacterium glutamicum]	WP_011897293;BAF54613
DEAD/DEAH box helicase family protein [Corynebacterium glutamicum]	WP_015439487;CCH24729
DEAD/DEAH box helicase family protein [Corynebacterium glutamicum]	WP_040967465;AJE67498;OKX91816;TWS38407
DEAD/DEAH box helicase family protein [Corynebacterium glutamicum]	WP_059289331;AMA00266
DEAD/DEAH box helicase family protein [Corynebacterium glutamicum]	WP_060564613;ALP50254
DEAD/DEAH box helicase family protein [Corynebacterium glutamicum]	WP_063967527;ANE08369
DEAD/DEAH box helicase family protein [Corynebacterium glutamicum]	WP_074493635;OKX85751;QDX75690;QDX78462;TWS31273;TWS32038
DEAD/DEAH box helicase family protein [Corynebacterium glutamicum]	WP_074508165;OKX78466
DEAD/DEAH box helicase family protein [Corynebacterium glutamicum]	WP_077312235;GAV97277
DEAD/DEAH box helicase family protein [Corynebacterium glutamicum]	WP_087063294;SJM67979
DEAD/DEAH box helicase family protein [Corynebacterium glutamicum]	WP_143854940;QDQ21009;QDQ24579
DEAD/DEAH box helicase family protein [Corynebacterium glutamicum]	WP_172768632;GFK18928
DEAD/DEAH box helicase family protein [Corynebacterium gottingense]	WP_122086628;RMD17137
DEAD/DEAH box helicase family protein [Corynebacterium hadale]	WP_095275559;PAJ71092
DEAD/DEAH box helicase family protein [Corynebacterium hadale]	WP_095547339;PAT13588
DEAD/DEAH box helicase family protein [Corynebacterium imitans]	WP_051904904;SNV78052
DEAD/DEAH box helicase family protein [Corynebacterium minutissimum]	WP_039676225;KHO29216;SQH99250;VEG06501
DEAD/DEAH box helicase family protein [Corynebacterium phoceense]	WP_068801966
DEAD/DEAH box helicase family protein [Corynebacterium pyruviciproducens]	WP_016457949;EPD69319
DEAD/DEAH box helicase family protein [Corynebacterium riegelii]	WP_052203463;AKV57977
DEAD/DEAH box helicase family protein [Corynebacterium riegelii]	WP_101735241;PLA10847
DEAD/DEAH box helicase family protein [Corynebacterium singulare]	WP_042531771;AJI79464
DEAD/DEAH box helicase family protein [Corynebacterium singulare]	WP_144793385
DEAD/DEAH box helicase family protein [Corynebacterium sp. CMW7794]	WP_066510031
DEAD/DEAH box helicase family protein [Corynebacterium sp. DNF00584]	WP_066487321;KXB55724
DEAD/DEAH box helicase family protein [Corynebacterium sp. HMSC036D02]	WP_070817945;OHO63835
DEAD/DEAH box helicase family protein [Corynebacterium sp. HMSC055A01]	WP_070562648
DEAD/DEAH box helicase family protein [Corynebacterium sp. HMSC056E09]	WP_070683188;OFQ91256
DEAD/DEAH box helicase family protein [Corynebacterium sp. HMSC059E07]	WP_070686770
DEAD/DEAH box helicase family protein [Corynebacterium sp. HMSC05E07]	WP_070538379
DEAD/DEAH box helicase family protein [Corynebacterium sp. HMSC062A03]	WP_070644003;OFL19363
DEAD/DEAH box helicase family protein [Corynebacterium sp. HMSC062E11]	WP_070519679;OFK30041
DEAD/DEAH box helicase family protein [Corynebacterium sp. HMSC065D07]	WP_070596529;OFL62313
DEAD/DEAH box helicase family protein [Corynebacterium sp. HMSC068G04]	WP_070700636;OFP30951
DEAD/DEAH box helicase family protein [Corynebacterium sp. HMSC068H04]	WP_070530117;OFK94612
DEAD/DEAH box helicase family protein [Corynebacterium sp. HMSC06D04]	WP_070432669;OFT52029
DEAD/DEAH box helicase family protein [Corynebacterium sp. HMSC071B10]	WP_070762359;OFP38248
DEAD/DEAH box helicase family protein [Corynebacterium sp. HMSC071F07]	WP_070587810;OFM02018
DEAD/DEAH box helicase family protein [Corynebacterium sp. HMSC072A02]	WP_070562032
DEAD/DEAH box helicase family protein [Corynebacterium sp. HMSC072G08]	WP_070539251;OFN43431
DEAD/DEAH box helicase family protein [Corynebacterium sp. HMSC074A01]	WP_070790413;OHF36713
DEAD/DEAH box helicase family protein [Corynebacterium sp. HMSC074A09]	WP_070510651;OFK68405
DEAD/DEAH box helicase family protein [Corynebacterium sp. HMSC074C01]	WP_070744704
DEAD/DEAH box helicase family protein [Corynebacterium sp. HMSC074E01]	WP_070525440;OFN74830
DEAD/DEAH box helicase family protein [Corynebacterium sp. HMSC074H12]	WP_071410290;OFQ54622
DEAD/DEAH box helicase family protein [Corynebacterium sp. HMSC077B05]	WP_070593618;OFL78559
DEAD/DEAH box helicase family protein [Corynebacterium sp. HMSC078A10]	WP_070623371;OFK61609
DEAD/DEAH box helicase family protein [Corynebacterium sp. HMSC078H07]	WP_070670228
DEAD/DEAH box helicase family protein [Corynebacterium sp. HMSC08C04]	WP_070456116;OFT33144
DEAD/DEAH box helicase family protein [Corynebacterium sp. HMSC08D02]	WP_070477975;OFT30675
DEAD/DEAH box helicase family protein [Corynebacterium sp. HMSC30G07]	WP_070494115;OFT77198
DEAD/DEAH box helicase family protein [Corynebacterium sp. Marseille-Q2823]	WP_175974509
DEAD/DEAH box helicase family protein [Corynebacterium sp. MC3]	WP_070975294
DEAD/DEAH box helicase family protein [Corynebacterium sp. NML120713]	WP_071573487;OIR42912
DEAD/DEAH box helicase family protein [Corynebacterium sp. NML130628]	WP_071565959;OIR45768
DEAD/DEAH box helicase family protein [Corynebacterium sp. NML140438]	WP_071567879;OIR44893
DEAD/DEAH box helicase family protein [Corynebacterium sp. NML98-0116]	WP_070362125;AOX05258
DEAD/DEAH box helicase family protein [Corynebacterium striatum]	WP_065420851;ATZ08375
DEAD/DEAH box helicase family protein [Corynebacterium striatum]	WP_110092523;PIS66515
DEAD/DEAH box helicase family protein [Corynebacterium suranareeae]	WP_096456013;BAU95917
DEAD/DEAH box helicase family protein [Cryobacterium psychrophilum]	WP_166671178
DEAD/DEAH box helicase family protein [Cryobacterium sp. Hh14]	WP_134520656;TFD46980
DEAD/DEAH box helicase family protein [Cryobacterium sp. M23]	WP_146069130
DEAD/DEAH box helicase family protein [Cryobacterium sp. M25]	WP_104194470
DEAD/DEAH box helicase family protein [Cryobacterium sp. TmT2-59]	WP_134434226;TFC88906
DEAD/DEAH box helicase family protein [Cryobacterium sp. Y11]	WP_158251125
DEAD/DEAH box helicase family protein [Cupriavidus necator]	WP_153956491;MRN33802
DEAD/DEAH box helicase family protein [Cupriavidus oxalaticus]	WP_151072930;QEZ48681;QEZ48769
DEAD/DEAH box helicase family protein [Cupriavidus sp. IDO]	WP_052279846;KWR79308
DEAD/DEAH box helicase family protein [Cupriavidus sp. L7L]	WP_133097011;TDF62912
DEAD/DEAH box helicase family protein [Cupriavidus sp. SK-3]	WP_051648716;KDP85601
DEAD/DEAH box helicase family protein [Cupriavidus sp. UME77]	WP_183035802;MBB1634835
DEAD/DEAH box helicase family protein [Cupriavidus sp. UYPR2.512]	WP_051108513
DEAD/DEAH box helicase family protein [Cupriavidus taiwanensis]	WP_025582082;SOY85688;SOZ02232;SOZ05221;SPC09705;SPD39490
DEAD/DEAH box helicase family protein [Cupriavidus taiwanensis]	WP_041232320
DEAD/DEAH box helicase family protein [Cupriavidus taiwanensis]	WP_043423966
DEAD/DEAH box helicase family protein [Cyanobacteria bacterium]	NQW40083
DEAD/DEAH box helicase family protein [Cyclobacterium amurskyense]	WP_048644313
DEAD/DEAH box helicase family protein [Cyclobacterium lianum]	WP_073096106;SHN22998
DEAD/DEAH box helicase family protein [Cyclobacterium marinum]	WP_149392730;TZG17562
DEAD/DEAH box helicase family protein [Cyclobacterium sp. SYSU L10180]	WP_162418710
DEAD/DEAH box helicase family protein [Cyclobacterium sp. SYSU L10401]	WP_163380206
DEAD/DEAH box helicase family protein [Dechloromonas sp.]	QLQ24040
DEAD/DEAH box helicase family protein [delta proteobacterium MLMS-1]	WP_007291945;EAT05485
DEAD/DEAH box helicase family protein [delta proteobacterium NaphS2]	WP_006420100;EFK11382
DEAD/DEAH box helicase family protein [delta proteobacterium PSCGC 5296]	WP_027984273
DEAD/DEAH box helicase family protein [Deltaproteobacteria bacterium]	MBA3455317
DEAD/DEAH box helicase family protein [Deltaproteobacteria bacterium]	NCP03733
DEAD/DEAH box helicase family protein [Deltaproteobacteria bacterium]	NTV57383
DEAD/DEAH box helicase family protein [Desulfatibacillum aliphaticivorans]	WP_015948236;ACL05179
DEAD/DEAH box helicase family protein [Desulfatibacillum aliphaticivorans]	WP_028316287
DEAD/DEAH box helicase family protein [Desulfatibacillum alkenivorans]	WP_083611032
DEAD/DEAH box helicase family protein [Desulfatiglans sp.]	NLD38363
DEAD/DEAH box helicase family protein [Desulfatirhabdium butyrativorans]	WP_028324426
DEAD/DEAH box helicase family protein [Desulfitobacterium hafniense]	WP_005808733;EHL08743;KTE92762;BAE86165;CDX04632
DEAD/DEAH box helicase family protein [Desulfobacter curvatus]	WP_026259495
DEAD/DEAH box helicase family protein [Desulfobacter hydrogenophilus]	WP_111953522;NDY71467;QBH12204;RAM03473
DEAD/DEAH box helicase family protein [Desulfobacter latus]	WP_178366975;NWH05520
DEAD/DEAH box helicase family protein [Desulfobacter postgatei]	WP_004070781;EIM62308
DEAD/DEAH box helicase family protein [Desulfobacteraceae bacterium]	NQT54800
DEAD/DEAH box helicase family protein [Desulfobacteraceae bacterium]	NQT55106
DEAD/DEAH box helicase family protein [Desulfobacterales bacterium]	NVM23094
DEAD/DEAH box helicase family protein [Desulfobacterium autotrophicum]	WP_012662752;ACN13503
DEAD/DEAH box helicase family protein [Desulfobotulus alkaliphilus]	WP_144686802
DEAD/DEAH box helicase family protein [Desulfobulbus elongatus]	WP_028318444
DEAD/DEAH box helicase family protein [Desulfobulbus oralis]	WP_181040440
DEAD/DEAH box helicase family protein [Desulfofarcimen acetoxidans]	WP_015757038;ACV62324
DEAD/DEAH box helicase family protein [Desulfonatronospira thiodismutans]	WP_008869739;EFI34417
DEAD/DEAH box helicase family protein [Desulfopila sp. IMCC35008]	WP_163337316
DEAD/DEAH box helicase family protein [Desulfosarcina alkanivorans]	WP_155319289
DEAD/DEAH box helicase family protein [Desulfosarcina ovata]	WP_155314456
DEAD/DEAH box helicase family protein [Desulfosarcina ovata]	WP_155314457;BBO92891
DEAD/DEAH box helicase family protein [Desulfosarcina ovata]	WP_155326215
DEAD/DEAH box helicase family protein [Desulfosporosinus acidiphilus]	WP_014826827;AFM40821
DEAD/DEAH box helicase family protein [Desulfosporosinus youngiae]	WP_007783277;EHQ89537
DEAD/DEAH box helicase family protein [Desulfotignum phosphitoxidans]	WP_006968070;EMS77925
DEAD/DEAH box helicase family protein [Desulfotomaculum putei]	WP_073240277;SHF63729
DEAD/DEAH box helicase family protein [Desulfovibrio alaskensis]	WP_011368352;ABB39290
DEAD/DEAH box helicase family protein [Desulfovibrio inopinatus]	WP_051261645
DEAD/DEAH box helicase family protein [Desulfovibrio magneticus]	WP_081429587
DEAD/DEAH box helicase family protein [Desulfovibrio putealis]	WP_027189850
DEAD/DEAH box helicase family protein [Desulfovibrio sp. U5L]	WP_009109560;EIG54661
DEAD/DEAH box helicase family protein [Desulfovibrio sp. XJ01]	WP_167121839;NHZ45189
DEAD/DEAH box helicase family protein [Desulfurispirillum indicum]	WP_041725898
DEAD/DEAH box helicase family protein [Desulfurispirillum indicum]	WP_041726009
DEAD/DEAH box helicase family protein [Desulfuromonadales bacterium]	HIJ96562
DEAD/DEAH box helicase family protein [Desulfuromonadales bacterium]	NVN92082
DEAD/DEAH box helicase family protein [Desulfuromonas sp. DDH964]	WP_082820285
DEAD/DEAH box helicase family protein [Diaphorobacter sp. JS3050]	WP_135149796;QJY32907;TFI42130
DEAD/DEAH box helicase family protein [Dinoroseobacter shibae]	WP_157865447
DEAD/DEAH box helicase family protein [Domibacillus enclensis]	WP_045851067;OXS80060;SIP92088
DEAD/DEAH box helicase family protein [Dorea formicigenerans]	NSK21244
DEAD/DEAH box helicase family protein [Dorea formicigenerans]	WP_117682939;RGJ63832
DEAD/DEAH box helicase family protein [Dorea formicigenerans]	WP_144125710;VUX19223
DEAD/DEAH box helicase family protein [Dorea formicigenerans]	WP_173793933;NSE60842;NSE87377
DEAD/DEAH box helicase family protein [Dorea formicigenerans]	WP_180211276
DEAD/DEAH box helicase family protein [Dorea longicatena]	WP_080656566
DEAD/DEAH box helicase family protein [Dorea longicatena]	WP_144100039;VUW97918
DEAD/DEAH box helicase family protein [Dorea sp. 5-2]	WP_016217415;EOS81568
DEAD/DEAH box helicase family protein [Dorea sp. Marseille-P4042]	WP_105309308
DEAD/DEAH box helicase family protein [Draconibacterium orientale]	WP_051567885;AHW62057
DEAD/DEAH box helicase family protein [Draconibacterium orientale]	WP_175463511
DEAD/DEAH box helicase family protein [Draconibacterium sp. GM2-18]	WP_163325539
DEAD/DEAH box helicase family protein [Dyadobacter sp. SG02]	WP_090375198;SEI82260
DEAD/DEAH box helicase family protein [Dyella sp. 4G-K06]	WP_115496645;RDS79637
DEAD/DEAH box helicase family protein [Dysgonomonas alginatilytica]	WP_110312330;PXV59402
DEAD/DEAH box helicase family protein [Dysgonomonas sp. 511]	WP_163274162;NDV80139
DEAD/DEAH box helicase family protein [Dysgonomonas sp. 520]	WP_163318460;NDW08423
DEAD/DEAH box helicase family protein [Dysgonomonas sp. 521]	WP_163309935;NDV97442
DEAD/DEAH box helicase family protein [Dysgonomonas sp. Marseille-P4361]	WP_108821189
DEAD/DEAH box helicase family protein [Echinicola sp. LN3S3]	WP_141616271;QDH81056
DEAD/DEAH box helicase family protein [Echinicola vietnamensis]	WP_015267886;AGA80351
DEAD/DEAH box helicase family protein [Echinicola vietnamensis]	WP_015267936;AGA80403
DEAD/DEAH box helicase family protein [Ectothiorhodospira marina]	WP_090254155;SEL22020
DEAD/DEAH box helicase family protein [Edaphobacter aggregans]	WP_035353639
DEAD/DEAH box helicase family protein [Eisenbergiella tayi]	WP_069428377;ODR43355
DEAD/DEAH box helicase family protein [Elizabethkingia bruuniana]	WP_108721456
DEAD/DEAH box helicase family protein [Elizabethkingia miricola]	WP_045185080
DEAD/DEAH box helicase family protein [Elizabethkingia miricola]	WP_099513164;PSL86954;QHQ88877
DEAD/DEAH box helicase family protein [Ensifer sesbaniae]	WP_173518369
DEAD/DEAH box helicase family protein [Ensifer sp. LCM 4579]	WP_071018453;OHV80407
DEAD/DEAH box helicase family protein [Enteractinococcus helveticum]	WP_082911887
DEAD/DEAH box helicase family protein [Enterobacter sp. JMULE2]	WP_174341330;NTZ40941
DEAD/DEAH box helicase family protein [Enterocloster citroniae]	WP_048929557;KMW21794
DEAD/DEAH box helicase family protein [Enterocloster citroniae]	WP_166459990
DEAD/DEAH box helicase family protein [Enterococcus diestrammenae]	WP_161869768;KAF1296963
DEAD/DEAH box helicase family protein [Enterococcus massiliensis]	WP_048603424
DEAD/DEAH box helicase family protein [Enterococcus sp. 5B3_DIV0040]	WP_086338644;OTO05325
DEAD/DEAH box helicase family protein [Enterovibrio nigricans]	WP_078754423;SKA68750
DEAD/DEAH box helicase family protein [Enterovibrio nigricans]	WP_101210411;PKF49359
DEAD/DEAH box helicase family protein [Enterovibrio norvegicus]	WP_102309609;PMI35536;PMI38214;PMN55437;TKF36314
DEAD/DEAH box helicase family protein [Enterovibrio norvegicus]	WP_137088132;TKF18243
DEAD/DEAH box helicase family protein [Eoetvoesia caeni]	WP_113932220;NYT53925;RBP41992
DEAD/DEAH box helicase family protein [Epsilonproteobacteria bacterium SCGC AD-308-I21]	WP_110320427;PXV55249
DEAD/DEAH box helicase family protein [Epsilonproteobacteria bacterium]	MBA1433560
DEAD/DEAH box helicase family protein [Erysipelatoclostridium ramosum]	WP_118232785;RGX61785
DEAD/DEAH box helicase family protein [Erysipelotrichaceae bacterium Oil+RF-744-GAM-WT-6]	WP_154504598;MSS58720
DEAD/DEAH box helicase family protein [Erysipelotrichaceae bacterium]	WP_135979970;TGY66197
DEAD/DEAH box helicase family protein [Erysipelotrichaceae bacterium]	WP_178830919
DEAD/DEAH box helicase family protein [Escherichia albertii]	EFI9056495;EFM1643406
DEAD/DEAH box helicase family protein [Escherichia albertii]	EFL5788163
DEAD/DEAH box helicase family protein [Escherichia coli 96.0932]	EKW65927
DEAD/DEAH box helicase family protein [Escherichia coli O157:H7]	EER1433036;EES0792659;EEY1895674;EFJ6883148
DEAD/DEAH box helicase family protein [Escherichia coli O157:H7]	EEY9890387;EEY9901419;EEZ2443876;EEZ4282762;EFA1059923
DEAD/DEAH box helicase family protein [Escherichia coli O177]	EFA8853352
DEAD/DEAH box helicase family protein [Escherichia coli]	EEC7335772
DEAD/DEAH box helicase family protein [Escherichia coli]	EEC7380366;EED1903045;EEQ4485289;EER1558757;EEU0034049
DEAD/DEAH box helicase family protein [Escherichia coli]	EEC7464028;EET1924170;EEY7665198;EFE8982564;EFI0740078
DEAD/DEAH box helicase family protein [Escherichia coli]	EEC7587915
DEAD/DEAH box helicase family protein [Escherichia coli]	EEC7861988;EEC9121259;EEC9146777;EEC9879373;EET3252712
DEAD/DEAH box helicase family protein [Escherichia coli]	EEC7862070;EEC9121110;EEC9146779;EEC9879371;EET3252751
DEAD/DEAH box helicase family protein [Escherichia coli]	EEC8195128
DEAD/DEAH box helicase family protein [Escherichia coli]	EEC8388085
DEAD/DEAH box helicase family protein [Escherichia coli]	EEC8655919;EED0501940;EED0653524;EEQ6451763;EEQ6513742
DEAD/DEAH box helicase family protein [Escherichia coli]	EEC8918499;EEW1101481;EEY7281512;EFD6227987;EFD6306247
DEAD/DEAH box helicase family protein [Escherichia coli]	EEC9177035
DEAD/DEAH box helicase family protein [Escherichia coli]	EEC9281089;EED0394895;EEQ1514392;EET7868666;EEV4325635
DEAD/DEAH box helicase family protein [Escherichia coli]	EEC9332398;EED1171647;EEQ2552202;EEQ9408127;EER1350656
DEAD/DEAH box helicase family protein [Escherichia coli]	EEC9661889;EEW3486378;EEQ3207038;EEQ4747198;EER4516325
DEAD/DEAH box helicase family protein [Escherichia coli]	EED0208412;EER6624143;EEX0580940
DEAD/DEAH box helicase family protein [Escherichia coli]	EED0315924;EED1029592;EFA1594848;EFD3838366;EFE4445634
DEAD/DEAH box helicase family protein [Escherichia coli]	EED0364108;EFG8049036
DEAD/DEAH box helicase family protein [Escherichia coli]	EED0452520
DEAD/DEAH box helicase family protein [Escherichia coli]	EED1116655;EER3783797;EER6112017;EET5961044;EFF5346380
DEAD/DEAH box helicase family protein [Escherichia coli]	EED1188752;EED1883624;EEQ2939469;EEQ4974535;EEQ7284070
DEAD/DEAH box helicase family protein [Escherichia coli]	EED1286321;EEU9289289;EFU6628150
DEAD/DEAH box helicase family protein [Escherichia coli]	EED1425388;EEQ1963472;EEQ3797155;EEQ4839861;EEQ6617908
DEAD/DEAH box helicase family protein [Escherichia coli]	EEG9011931;EEY9180685
DEAD/DEAH box helicase family protein [Escherichia coli]	EEQ1507228
DEAD/DEAH box helicase family protein [Escherichia coli]	EEQ2975742;EFI3114082
DEAD/DEAH box helicase family protein [Escherichia coli]	EEQ3094141;EFB9563282
DEAD/DEAH box helicase family protein [Escherichia coli]	EEQ4102346
DEAD/DEAH box helicase family protein [Escherichia coli]	EEQ4319891;EEQ5087060;EEQ7141303;EEQ7680499;EEQ8863895
DEAD/DEAH box helicase family protein [Escherichia coli]	EEQ5416872
DEAD/DEAH box helicase family protein [Escherichia coli]	EEQ5976617;EER8906114;EER8976511;EER9034373;EER9043082
DEAD/DEAH box helicase family protein [Escherichia coli]	EEQ6038551;EFM6855830
DEAD/DEAH box helicase family protein [Escherichia coli]	EEQ6412947;EEQ6433207;EEQ7106766;EEQ7111821;EER6681727
DEAD/DEAH box helicase family protein [Escherichia coli]	EEQ6469372;EEQ6664134
DEAD/DEAH box helicase family protein [Escherichia coli]	EEQ6936242;EES0411182
DEAD/DEAH box helicase family protein [Escherichia coli]	EEQ7018170;EES9019138
DEAD/DEAH box helicase family protein [Escherichia coli]	EEQ7726868
DEAD/DEAH box helicase family protein [Escherichia coli]	EEQ7782557
DEAD/DEAH box helicase family protein [Escherichia coli]	EEQ8651051;EES9866397;EEV6826060
DEAD/DEAH box helicase family protein [Escherichia coli]	EEQ8724886;EEY7385361;EEZ1451804;EFG4841632;EFG8078747
DEAD/DEAH box helicase family protein [Escherichia coli]	EEQ9675809
DEAD/DEAH box helicase family protein [Escherichia coli]	EER0361200;EET4706581
DEAD/DEAH box helicase family protein [Escherichia coli]	EER2502143;EEU2708942;EEV2893466;EEV8938774;EEZ0014239
DEAD/DEAH box helicase family protein [Escherichia coli]	EER2854616;EEZ4677304
DEAD/DEAH box helicase family protein [Escherichia coli]	EER2905464
DEAD/DEAH box helicase family protein [Escherichia coli]	EER3391162;EEX8229690;EFB5031460;EFC2897380;EFC2938893
DEAD/DEAH box helicase family protein [Escherichia coli]	EER3662314;EEY8071664;EFG1648700
DEAD/DEAH box helicase family protein [Escherichia coli]	EER4026374;EET0307814;EET8306232;EFA5847014;EFF3307034
DEAD/DEAH box helicase family protein [Escherichia coli]	EER4036673
DEAD/DEAH box helicase family protein [Escherichia coli]	EER4082088
DEAD/DEAH box helicase family protein [Escherichia coli]	EER4556508;EFB4121773;EER4707395;EEZ4472138;EFD2559803
DEAD/DEAH box helicase family protein [Escherichia coli]	EER5071216;EFI9928640
DEAD/DEAH box helicase family protein [Escherichia coli]	EER5189357;EET3715684;EEU3696332;EEV0214431;EEV7699567
DEAD/DEAH box helicase family protein [Escherichia coli]	EER6489738
DEAD/DEAH box helicase family protein [Escherichia coli]	EER7612702
DEAD/DEAH box helicase family protein [Escherichia coli]	EER8316641;EER9910553;EES1401293;EET9383486;EEX4416264
DEAD/DEAH box helicase family protein [Escherichia coli]	EER8996909;EFA6960431;EFN2422424
DEAD/DEAH box helicase family protein [Escherichia coli]	EER9009706;EEY2848841;EFE5178527;EFE6953352;EFK9725142
DEAD/DEAH box helicase family protein [Escherichia coli]	EER9209784;EES9419924;EET9500239;EFJ6785783
DEAD/DEAH box helicase family protein [Escherichia coli]	EER9251218
DEAD/DEAH box helicase family protein [Escherichia coli]	EES0395596;EFK6022716
DEAD/DEAH box helicase family protein [Escherichia coli]	EES0669674
DEAD/DEAH box helicase family protein [Escherichia coli]	EES1144480;EES1169849;EEU2109799;EEU4151230;EEV3080496
DEAD/DEAH box helicase family protein [Escherichia coli]	EES1318378;EES3271707;EES4049769;EES5274426;EES7704641
DEAD/DEAH box helicase family protein [Escherichia coli]	EES3802552
DEAD/DEAH box helicase family protein [Escherichia coli]	EES4531958;EES8246465;EET1708286;EEY6525942
DEAD/DEAH box helicase family protein [Escherichia coli]	EES4607310;EES6724195
DEAD/DEAH box helicase family protein [Escherichia coli]	EES4715877;EES4737486;EES4859754;EES4965425;EES5118965
DEAD/DEAH box helicase family protein [Escherichia coli]	EES4936425;EES5413723;EES5644689;EES6677010
DEAD/DEAH box helicase family protein [Escherichia coli]	EES5052159
DEAD/DEAH box helicase family protein [Escherichia coli]	EES5220517;EFA8702741;EFF7158256;EFL8923738;EFM4942926
DEAD/DEAH box helicase family protein [Escherichia coli]	EES5352058;HAI0277583
DEAD/DEAH box helicase family protein [Escherichia coli]	EES5388250
DEAD/DEAH box helicase family protein [Escherichia coli]	EES5592526;EES7014920;EES9070766
DEAD/DEAH box helicase family protein [Escherichia coli]	EES5847209
DEAD/DEAH box helicase family protein [Escherichia coli]	EES6254100
DEAD/DEAH box helicase family protein [Escherichia coli]	EES6846393
DEAD/DEAH box helicase family protein [Escherichia coli]	EES9293312
DEAD/DEAH box helicase family protein [Escherichia coli]	EES9751272
DEAD/DEAH box helicase family protein [Escherichia coli]	EES9939913
DEAD/DEAH box helicase family protein [Escherichia coli]	EET2591484;EEY3677737;EFI2495324
DEAD/DEAH box helicase family protein [Escherichia coli]	EET2641512;EFG8618805
DEAD/DEAH box helicase family protein [Escherichia coli]	EET2911401
DEAD/DEAH box helicase family protein [Escherichia coli]	EET2952783;EET6376763
DEAD/DEAH box helicase family protein [Escherichia coli]	EET3101818
DEAD/DEAH box helicase family protein [Escherichia coli]	EET4255062;EET9087381;EEU2584527;EEX2521094;EEZ7484153
DEAD/DEAH box helicase family protein [Escherichia coli]	EET4886445
DEAD/DEAH box helicase family protein [Escherichia coli]	EET5278187;EFI1144076
DEAD/DEAH box helicase family protein [Escherichia coli]	EET5486416;EET7122236;EET7265216;EFC7539668
DEAD/DEAH box helicase family protein [Escherichia coli]	EET6532255
DEAD/DEAH box helicase family protein [Escherichia coli]	EET7652208;EEU4167969;EFD2657336;EFM4973856
DEAD/DEAH box helicase family protein [Escherichia coli]	EET8201392
DEAD/DEAH box helicase family protein [Escherichia coli]	EET8430815
DEAD/DEAH box helicase family protein [Escherichia coli]	EET8767252;EFA2345508
DEAD/DEAH box helicase family protein [Escherichia coli]	EET8937495;EEX6109257
DEAD/DEAH box helicase family protein [Escherichia coli]	EET9227843;EEV3599356;EFK6910454;EFL2030017;EFM8773314
DEAD/DEAH box helicase family protein [Escherichia coli]	EET9505707;EFA9043494
DEAD/DEAH box helicase family protein [Escherichia coli]	EEU0219597
DEAD/DEAH box helicase family protein [Escherichia coli]	EEU0355038;EEV9890553;EEX7542302;EFB7782635;EFE3817935
DEAD/DEAH box helicase family protein [Escherichia coli]	EEU1761652;EEU1921721;EEY7163636;EEZ3083258;EFA1481317
DEAD/DEAH box helicase family protein [Escherichia coli]	EEU2611437
DEAD/DEAH box helicase family protein [Escherichia coli]	EEU2676192
DEAD/DEAH box helicase family protein [Escherichia coli]	EEU3236884;EFA9034244;EFF5041668;EFK4789808;EFK4794399
DEAD/DEAH box helicase family protein [Escherichia coli]	EEU3423260;EEW8605685;EFF4423155
DEAD/DEAH box helicase family protein [Escherichia coli]	EEU3966839
DEAD/DEAH box helicase family protein [Escherichia coli]	EEU4623875;EFF2732164
DEAD/DEAH box helicase family protein [Escherichia coli]	EEU5461675
DEAD/DEAH box helicase family protein [Escherichia coli]	EEU5731544
DEAD/DEAH box helicase family protein [Escherichia coli]	EEU9790755;EEV0766199;EEV0870865;EFG5195979
DEAD/DEAH box helicase family protein [Escherichia coli]	EEU9806478;EFT5606309
DEAD/DEAH box helicase family protein [Escherichia coli]	EEU9901157;EEZ0226124;EEZ1786583;EEZ4749950;EFC1127583
DEAD/DEAH box helicase family protein [Escherichia coli]	EEV0276657
DEAD/DEAH box helicase family protein [Escherichia coli]	EEV0353123
DEAD/DEAH box helicase family protein [Escherichia coli]	EEV0525022;EEV0734817;EFM3509667
DEAD/DEAH box helicase family protein [Escherichia coli]	EEV1667628;EFI0045341;EFM1362949
DEAD/DEAH box helicase family protein [Escherichia coli]	EEV1982510
DEAD/DEAH box helicase family protein [Escherichia coli]	EEV2046309
DEAD/DEAH box helicase family protein [Escherichia coli]	EEV2129677
DEAD/DEAH box helicase family protein [Escherichia coli]	EEV2129680
DEAD/DEAH box helicase family protein [Escherichia coli]	EEV2527741;EEZ9634792;EFB2170448;EFB5894320;EFC8650050
DEAD/DEAH box helicase family protein [Escherichia coli]	EEV3810445
DEAD/DEAH box helicase family protein [Escherichia coli]	EEV3925629;EEV4072890
DEAD/DEAH box helicase family protein [Escherichia coli]	EEV4218348
DEAD/DEAH box helicase family protein [Escherichia coli]	EEV4441573
DEAD/DEAH box helicase family protein [Escherichia coli]	EEV6475646
DEAD/DEAH box helicase family protein [Escherichia coli]	EEV6598499
DEAD/DEAH box helicase family protein [Escherichia coli]	EEV7111154
DEAD/DEAH box helicase family protein [Escherichia coli]	EEV8109879
DEAD/DEAH box helicase family protein [Escherichia coli]	EEV9285843
DEAD/DEAH box helicase family protein [Escherichia coli]	EEW0253379
DEAD/DEAH box helicase family protein [Escherichia coli]	EEW1061436
DEAD/DEAH box helicase family protein [Escherichia coli]	EEW3872305;EEW4915269
DEAD/DEAH box helicase family protein [Escherichia coli]	EEW5106156
DEAD/DEAH box helicase family protein [Escherichia coli]	EEW5268029;EFD0281749
DEAD/DEAH box helicase family protein [Escherichia coli]	EEW5305541;EFH0363359
DEAD/DEAH box helicase family protein [Escherichia coli]	EEW6937090;EFO4561499
DEAD/DEAH box helicase family protein [Escherichia coli]	EEW8472948;EFG2944621;EFG3854840;EFG9145454
DEAD/DEAH box helicase family protein [Escherichia coli]	EEX0244014
DEAD/DEAH box helicase family protein [Escherichia coli]	EEX0430824
DEAD/DEAH box helicase family protein [Escherichia coli]	EEX0561022
DEAD/DEAH box helicase family protein [Escherichia coli]	EEX1437056
DEAD/DEAH box helicase family protein [Escherichia coli]	EEX1899623;EFB7668481;EFC9965774;EFD1220087;EFQ5547857
DEAD/DEAH box helicase family protein [Escherichia coli]	EEX1991857;EEZ2934671;EEZ9313025;EFJ1827927
DEAD/DEAH box helicase family protein [Escherichia coli]	EEX2930461
DEAD/DEAH box helicase family protein [Escherichia coli]	EEX3993524;EFN2298936
DEAD/DEAH box helicase family protein [Escherichia coli]	EEX4550442;EFR2238619
DEAD/DEAH box helicase family protein [Escherichia coli]	EEX5002151
DEAD/DEAH box helicase family protein [Escherichia coli]	EEX7138030;EFE3839942;EFH1154126
DEAD/DEAH box helicase family protein [Escherichia coli]	EEX8833425;HAH2951460;HAH3177738
DEAD/DEAH box helicase family protein [Escherichia coli]	EEX8938536
DEAD/DEAH box helicase family protein [Escherichia coli]	EEX9298132
DEAD/DEAH box helicase family protein [Escherichia coli]	EEX9554411
DEAD/DEAH box helicase family protein [Escherichia coli]	EEX9978677
DEAD/DEAH box helicase family protein [Escherichia coli]	EEY1536617;EFB8588828;EFF5053300;EFI0954223
DEAD/DEAH box helicase family protein [Escherichia coli]	EEY1635924
DEAD/DEAH box helicase family protein [Escherichia coli]	EEY2039668;EFF8939816
DEAD/DEAH box helicase family protein [Escherichia coli]	EEY2632378;EFD0926303;EFD2036717
DEAD/DEAH box helicase family protein [Escherichia coli]	EEY2953941
DEAD/DEAH box helicase family protein [Escherichia coli]	EEY7121747
DEAD/DEAH box helicase family protein [Escherichia coli]	EEY9180686
DEAD/DEAH box helicase family protein [Escherichia coli]	EEY9236323;EFI3751062
DEAD/DEAH box helicase family protein [Escherichia coli]	EEY9675638;EFG9421008;EFH1942035;EFJ6613367;EFL8871173
DEAD/DEAH box helicase family protein [Escherichia coli]	EEY9746871
DEAD/DEAH box helicase family protein [Escherichia coli]	EEZ0266240
DEAD/DEAH box helicase family protein [Escherichia coli]	EEZ1815934;EFE2324208
DEAD/DEAH box helicase family protein [Escherichia coli]	EEZ2193219;EEZ7467357;EEZ8380590
DEAD/DEAH box helicase family protein [Escherichia coli]	EEZ2438434;EEZ4733819;EFA5832762;EFA8070597;EFM5740115
DEAD/DEAH box helicase family protein [Escherichia coli]	EEZ2542757
DEAD/DEAH box helicase family protein [Escherichia coli]	EEZ2559288
DEAD/DEAH box helicase family protein [Escherichia coli]	EEZ3226136
DEAD/DEAH box helicase family protein [Escherichia coli]	EEZ3588734;EFA0601495
DEAD/DEAH box helicase family protein [Escherichia coli]	EEZ4505588;EFB3038805;EFB4839088
DEAD/DEAH box helicase family protein [Escherichia coli]	EEZ4918038;EEZ4920777
DEAD/DEAH box helicase family protein [Escherichia coli]	EEZ4951885;EFD8820073;EFG8280449;EFG9461612
DEAD/DEAH box helicase family protein [Escherichia coli]	EEZ5314922;EFH7066191;EFU0739750;EFU7728812
DEAD/DEAH box helicase family protein [Escherichia coli]	EEZ6138186;EFJ2632688
DEAD/DEAH box helicase family protein [Escherichia coli]	EEZ7830283
DEAD/DEAH box helicase family protein [Escherichia coli]	EEZ8307983
DEAD/DEAH box helicase family protein [Escherichia coli]	EEZ8531783
DEAD/DEAH box helicase family protein [Escherichia coli]	EEZ8852913;EFC9886917;EFF5682428
DEAD/DEAH box helicase family protein [Escherichia coli]	EEZ9158466;EFB8154748
DEAD/DEAH box helicase family protein [Escherichia coli]	EFA0007764
DEAD/DEAH box helicase family protein [Escherichia coli]	EFA0886524
DEAD/DEAH box helicase family protein [Escherichia coli]	EFA1805934
DEAD/DEAH box helicase family protein [Escherichia coli]	EFA2062510;EFA2125271
DEAD/DEAH box helicase family protein [Escherichia coli]	EFA2780141
DEAD/DEAH box helicase family protein [Escherichia coli]	EFA2979144;EFI6480408;EFR4505966
DEAD/DEAH box helicase family protein [Escherichia coli]	EFA3174283
DEAD/DEAH box helicase family protein [Escherichia coli]	EFA5888369;EFE6690959;EFF0049362;EFF1379531;EFF1439020
DEAD/DEAH box helicase family protein [Escherichia coli]	EFA5996790
DEAD/DEAH box helicase family protein [Escherichia coli]	EFA6001457;EFA6064243;EFA6122983;EFC7415309;EFC8017772
DEAD/DEAH box helicase family protein [Escherichia coli]	EFA6127890
DEAD/DEAH box helicase family protein [Escherichia coli]	EFA8103040
DEAD/DEAH box helicase family protein [Escherichia coli]	EFA9818006
DEAD/DEAH box helicase family protein [Escherichia coli]	EFB6615835;EFB8062347
DEAD/DEAH box helicase family protein [Escherichia coli]	EFB7381827
DEAD/DEAH box helicase family protein [Escherichia coli]	EFB8050231
DEAD/DEAH box helicase family protein [Escherichia coli]	EFB8433928
DEAD/DEAH box helicase family protein [Escherichia coli]	EFB9906979
DEAD/DEAH box helicase family protein [Escherichia coli]	EFC0334019;EFG7427387
DEAD/DEAH box helicase family protein [Escherichia coli]	EFC4901060
DEAD/DEAH box helicase family protein [Escherichia coli]	EFC5310066
DEAD/DEAH box helicase family protein [Escherichia coli]	EFC7107541;EFC7342960;EFG9244132;EFH2850919;EFH3191055
DEAD/DEAH box helicase family protein [Escherichia coli]	EFC8886294;EFG3560764
DEAD/DEAH box helicase family protein [Escherichia coli]	EFC9283329;EFI0761237;EFK8804558
DEAD/DEAH box helicase family protein [Escherichia coli]	EFD3433764
DEAD/DEAH box helicase family protein [Escherichia coli]	EFD4478102
DEAD/DEAH box helicase family protein [Escherichia coli]	EFD7182585
DEAD/DEAH box helicase family protein [Escherichia coli]	EFD8757803;EFG8360097
DEAD/DEAH box helicase family protein [Escherichia coli]	EFE1319691
DEAD/DEAH box helicase family protein [Escherichia coli]	EFE1541966
DEAD/DEAH box helicase family protein [Escherichia coli]	EFE1648562
DEAD/DEAH box helicase family protein [Escherichia coli]	EFE1865573
DEAD/DEAH box helicase family protein [Escherichia coli]	EFE2856711
DEAD/DEAH box helicase family protein [Escherichia coli]	EFE5208930
DEAD/DEAH box helicase family protein [Escherichia coli]	EFE5240714
DEAD/DEAH box helicase family protein [Escherichia coli]	EFE6393584
DEAD/DEAH box helicase family protein [Escherichia coli]	EFE8420892
DEAD/DEAH box helicase family protein [Escherichia coli]	EFE8426217
DEAD/DEAH box helicase family protein [Escherichia coli]	EFE8988509
DEAD/DEAH box helicase family protein [Escherichia coli]	EFE9924911
DEAD/DEAH box helicase family protein [Escherichia coli]	EFF0197682;EFI2480952
DEAD/DEAH box helicase family protein [Escherichia coli]	EFF2046907
DEAD/DEAH box helicase family protein [Escherichia coli]	EFF2048368
DEAD/DEAH box helicase family protein [Escherichia coli]	EFF2060235
DEAD/DEAH box helicase family protein [Escherichia coli]	EFF4947107;EFK7056846;EFR2493007
DEAD/DEAH box helicase family protein [Escherichia coli]	EFF5411768
DEAD/DEAH box helicase family protein [Escherichia coli]	EFF5758172
DEAD/DEAH box helicase family protein [Escherichia coli]	EFF5893369
DEAD/DEAH box helicase family protein [Escherichia coli]	EFF7307543;EFR4161979
DEAD/DEAH box helicase family protein [Escherichia coli]	EFF8165099
DEAD/DEAH box helicase family protein [Escherichia coli]	EFF8796379
DEAD/DEAH box helicase family protein [Escherichia coli]	EFG0700696;EFJ1389692
DEAD/DEAH box helicase family protein [Escherichia coli]	EFG0734785;EFI3333769;EFK2419366;EFK4389893;EFK4405018
DEAD/DEAH box helicase family protein [Escherichia coli]	EFG2169102
DEAD/DEAH box helicase family protein [Escherichia coli]	EFG2173784
DEAD/DEAH box helicase family protein [Escherichia coli]	EFG2437274;EFG8767839
DEAD/DEAH box helicase family protein [Escherichia coli]	EFG2769001
DEAD/DEAH box helicase family protein [Escherichia coli]	EFG4639207
DEAD/DEAH box helicase family protein [Escherichia coli]	EFG5907087
DEAD/DEAH box helicase family protein [Escherichia coli]	EFG6803911
DEAD/DEAH box helicase family protein [Escherichia coli]	EFG9011356
DEAD/DEAH box helicase family protein [Escherichia coli]	EFG9652979
DEAD/DEAH box helicase family protein [Escherichia coli]	EFH2058211
DEAD/DEAH box helicase family protein [Escherichia coli]	EFI0464096
DEAD/DEAH box helicase family protein [Escherichia coli]	EFI1062165
DEAD/DEAH box helicase family protein [Escherichia coli]	EFI2033741
DEAD/DEAH box helicase family protein [Escherichia coli]	EFI5734560
DEAD/DEAH box helicase family protein [Escherichia coli]	EFI7123250
DEAD/DEAH box helicase family protein [Escherichia coli]	EFI8517181;EFK0076379
DEAD/DEAH box helicase family protein [Escherichia coli]	EFJ1615159
DEAD/DEAH box helicase family protein [Escherichia coli]	EFJ3581506
DEAD/DEAH box helicase family protein [Escherichia coli]	EFJ4971039;EFL9088325
DEAD/DEAH box helicase family protein [Escherichia coli]	EFJ5081821;EFJ7209609
DEAD/DEAH box helicase family protein [Escherichia coli]	EFJ9973158
DEAD/DEAH box helicase family protein [Escherichia coli]	EFK2595610;HAJ0358974
DEAD/DEAH box helicase family protein [Escherichia coli]	EFK3649120
DEAD/DEAH box helicase family protein [Escherichia coli]	EFK3649122
DEAD/DEAH box helicase family protein [Escherichia coli]	EFK4689830
DEAD/DEAH box helicase family protein [Escherichia coli]	EFK5227202
DEAD/DEAH box helicase family protein [Escherichia coli]	EFK9952347
DEAD/DEAH box helicase family protein [Escherichia coli]	EFL2812024
DEAD/DEAH box helicase family protein [Escherichia coli]	EFL4151078
DEAD/DEAH box helicase family protein [Escherichia coli]	EFL7811069
DEAD/DEAH box helicase family protein [Escherichia coli]	EFL8402854
DEAD/DEAH box helicase family protein [Escherichia coli]	EFM1951913
DEAD/DEAH box helicase family protein [Escherichia coli]	EFM2797162
DEAD/DEAH box helicase family protein [Escherichia coli]	EFM6264023
DEAD/DEAH box helicase family protein [Escherichia coli]	EFM6772344
DEAD/DEAH box helicase family protein [Escherichia coli]	EFM7134578
DEAD/DEAH box helicase family protein [Escherichia coli]	EFM7324915
DEAD/DEAH box helicase family protein [Escherichia coli]	EFM8482555
DEAD/DEAH box helicase family protein [Escherichia coli]	EFM9774607
DEAD/DEAH box helicase family protein [Escherichia coli]	EFN0605696;EFU2717088
DEAD/DEAH box helicase family protein [Escherichia coli]	EFN1083129
DEAD/DEAH box helicase family protein [Escherichia coli]	EFN1210054
DEAD/DEAH box helicase family protein [Escherichia coli]	EFN1754223
DEAD/DEAH box helicase family protein [Escherichia coli]	EFO5067672
DEAD/DEAH box helicase family protein [Escherichia coli]	EFO5499675
DEAD/DEAH box helicase family protein [Escherichia coli]	EFP0791709
DEAD/DEAH box helicase family protein [Escherichia coli]	EFP3263021
DEAD/DEAH box helicase family protein [Escherichia coli]	EFQ2073294
DEAD/DEAH box helicase family protein [Escherichia coli]	EFR0539550
DEAD/DEAH box helicase family protein [Escherichia coli]	EFS1370510;EFS6677426
DEAD/DEAH box helicase family protein [Escherichia coli]	EFS2943754
DEAD/DEAH box helicase family protein [Escherichia coli]	EFT5205028;EFU4651153
DEAD/DEAH box helicase family protein [Escherichia coli]	EFT5606212
DEAD/DEAH box helicase family protein [Escherichia coli]	EFT7895052
DEAD/DEAH box helicase family protein [Escherichia coli]	EFU4808655
DEAD/DEAH box helicase family protein [Escherichia coli]	EFW5371261
DEAD/DEAH box helicase family protein [Escherichia coli]	EGA3807143
DEAD/DEAH box helicase family protein [Escherichia coli]	EGA7839820
DEAD/DEAH box helicase family protein [Escherichia coli]	EGB2334943
DEAD/DEAH box helicase family protein [Escherichia coli]	EGB2687383
DEAD/DEAH box helicase family protein [Escherichia coli]	HAG5780692
DEAD/DEAH box helicase family protein [Escherichia coli]	HAH7621641
DEAD/DEAH box helicase family protein [Escherichia coli]	HAH8387725
DEAD/DEAH box helicase family protein [Escherichia coli]	HAI0180050
DEAD/DEAH box helicase family protein [Escherichia coli]	HAI1514182
DEAD/DEAH box helicase family protein [Escherichia coli]	HAI2162394
DEAD/DEAH box helicase family protein [Escherichia coli]	HAI2927630
DEAD/DEAH box helicase family protein [Escherichia coli]	HAI5487606
DEAD/DEAH box helicase family protein [Escherichia coli]	HAI8894023
DEAD/DEAH box helicase family protein [Escherichia coli]	HAL1306826
DEAD/DEAH box helicase family protein [Escherichia coli]	HAL1685268
DEAD/DEAH box helicase family protein [Escherichia coli]	HAL9523896
DEAD/DEAH box helicase family protein [Escherichia coli]	HAL9823844
DEAD/DEAH box helicase family protein [Escherichia coli]	MBA0996212
DEAD/DEAH box helicase family protein [Escherichia coli]	MBA8371467
DEAD/DEAH box helicase family protein [Escherichia coli]	NJS73623;TZC05172
DEAD/DEAH box helicase family protein [Escherichia coli]	WP_000233443;EEC7220675;EES2573061;EFA7776373;EFB3837302;EFV9016345
DEAD/DEAH box helicase family protein [Escherichia coli]	WP_000233446;EFZ43071
DEAD/DEAH box helicase family protein [Escherichia coli]	WP_000233448;EIL42864
DEAD/DEAH box helicase family protein [Escherichia coli]	WP_000233449;EIG93536
DEAD/DEAH box helicase family protein [Escherichia coli]	WP_000233450;EKJ63250;TJE52847
DEAD/DEAH box helicase family protein [Escherichia coli]	WP_000233451;EIO05874
DEAD/DEAH box helicase family protein [Escherichia coli]	WP_000233452;NP_309332;EEC7201618;EEC7211720;EET3527915;EEV2770293;EFA8197198;EFT1063998;EFW3261892;EFY4556012;BAJ61050
DEAD/DEAH box helicase family protein [Escherichia coli]	WP_000233453;EHW20984;TWQ01118
DEAD/DEAH box helicase family protein [Escherichia coli]	WP_000233457;EEZ8572474;AJF55611;EEC7388059;EEC8363016;EEC8495100
DEAD/DEAH box helicase family protein [Escherichia coli]	WP_001392051;ENA84849
DEAD/DEAH box helicase family protein [Escherichia coli]	WP_001441833;EKZ84832
DEAD/DEAH box helicase family protein [Escherichia coli]	WP_001475611;EKK75538
DEAD/DEAH box helicase family protein [Escherichia coli]	WP_001761093;EAB0388541;EEW8252816;EFA5413630;EFB1136357;EFB1739489
DEAD/DEAH box helicase family protein [Escherichia coli]	WP_016237737;EOX25673
DEAD/DEAH box helicase family protein [Escherichia coli]	WP_016241402;EER2567680;EER1790481;EER2755162;EES2061151;EEZ2615720
DEAD/DEAH box helicase family protein [Escherichia coli]	WP_021497132;ERB80630
DEAD/DEAH box helicase family protein [Escherichia coli]	WP_021554317;EAA1837123;EAA2004717;EFB1093858;EFC4078332;EQW46141
DEAD/DEAH box helicase family protein [Escherichia coli]	WP_024220528
DEAD/DEAH box helicase family protein [Escherichia coli]	WP_024228633;CTT44818
DEAD/DEAH box helicase family protein [Escherichia coli]	WP_024230889;EZD97985;KDV36684;KJW64136;KJW68908;PRT59924
DEAD/DEAH box helicase family protein [Escherichia coli]	WP_028131445;EFF5472048;EFG1510339;EFL5825775;EFL7276480;KFD77098
DEAD/DEAH box helicase family protein [Escherichia coli]	WP_032169707;AOV22494;AOV27852;AOV33207;AOV43979;AOV54767
DEAD/DEAH box helicase family protein [Escherichia coli]	WP_032180579;KDW69338;KDX07287;KDY83529;OKX06365
DEAD/DEAH box helicase family protein [Escherichia coli]	WP_032186233;KDW04819;HAL9135749;HAL9282492;HAL9707167;HAL9966444
DEAD/DEAH box helicase family protein [Escherichia coli]	WP_032215263;EET7235024;EET7408670;EET8529259;EET9516773;EEY7649488
DEAD/DEAH box helicase family protein [Escherichia coli]	WP_032234898;EFG8229992;EYD87608;KDU39285;KDZ78050;KEL45756
DEAD/DEAH box helicase family protein [Escherichia coli]	WP_032237858;KDT78134;KDU50759;KDW97065;KDZ92513
DEAD/DEAH box helicase family protein [Escherichia coli]	WP_032241283;KEK85031
DEAD/DEAH box helicase family protein [Escherichia coli]	WP_032250506;EEZ8070397;EFG8165008;EFI5421624;KDZ77858
DEAD/DEAH box helicase family protein [Escherichia coli]	WP_032253860;EFE7942055;EFG4208041;EFG8406872;EFG8594603;EFM3680087
DEAD/DEAH box helicase family protein [Escherichia coli]	WP_032256333;KDT48466;KEN33308
DEAD/DEAH box helicase family protein [Escherichia coli]	WP_032263363;EZJ23838;EZK12652;KDZ50927;CTX61870
DEAD/DEAH box helicase family protein [Escherichia coli]	WP_032266738;KDZ31708
DEAD/DEAH box helicase family protein [Escherichia coli]	WP_032277078;EZE54705
DEAD/DEAH box helicase family protein [Escherichia coli]	WP_032277085;EZE54601
DEAD/DEAH box helicase family protein [Escherichia coli]	WP_032281096;EFF3213714;EFF8198637;EFJ4269693;EFT4851284;EZE40036
DEAD/DEAH box helicase family protein [Escherichia coli]	WP_032299719;KDU60742;KEL05210
DEAD/DEAH box helicase family protein [Escherichia coli]	WP_032300202;KEL43440
DEAD/DEAH box helicase family protein [Escherichia coli]	WP_033805892;TJI11525;TJJ07051;TJJ27720
DEAD/DEAH box helicase family protein [Escherichia coli]	WP_033810850;EEC8327562;EEU3346948;EEW6026488;EFB2329158;EFF3613995
DEAD/DEAH box helicase family protein [Escherichia coli]	WP_033815286;EEC8672467;EED0074457;EEQ6360018;EEQ6693713;EER2046353
DEAD/DEAH box helicase family protein [Escherichia coli]	WP_033885159;APJ91199;APJ95189;EEC7490128;EED0126004;EED1274690
DEAD/DEAH box helicase family protein [Escherichia coli]	WP_042842149;EYZ92184
DEAD/DEAH box helicase family protein [Escherichia coli]	WP_044698694
DEAD/DEAH box helicase family protein [Escherichia coli]	WP_044711896
DEAD/DEAH box helicase family protein [Escherichia coli]	WP_044721592;EED0864262;EEQ6796620;EEU5777548;EEV4976222;EEX1919230
DEAD/DEAH box helicase family protein [Escherichia coli]	WP_044864312
DEAD/DEAH box helicase family protein [Escherichia coli]	WP_049590563;KMV38913
DEAD/DEAH box helicase family protein [Escherichia coli]	WP_052909935;EFG7120392;EFH3152852;EFH3616067;EFK3605354;EFV2010968
DEAD/DEAH box helicase family protein [Escherichia coli]	WP_052915458;EER3600949;EET3040439;EEX1643459;EEX3267201;EEY2516824
DEAD/DEAH box helicase family protein [Escherichia coli]	WP_053880695;CTW53923;CTX00220
DEAD/DEAH box helicase family protein [Escherichia coli]	WP_053882592;EAA2294996;EFG7696981;EFH3176491;EFH3209051;EFJ3642009
DEAD/DEAH box helicase family protein [Escherichia coli]	WP_054192551;EEV6401832;EEV6580819;EFC4103632;EFC8025051;EFF9454158
DEAD/DEAH box helicase family protein [Escherichia coli]	WP_057728824
DEAD/DEAH box helicase family protein [Escherichia coli]	WP_061091460;AQV75373;NPJ88274;RCE19948;TFN06548;HAH0100346
DEAD/DEAH box helicase family protein [Escherichia coli]	WP_061892948;EFN6683437;APL01859;APL11644;APL26126;APL29929
DEAD/DEAH box helicase family protein [Escherichia coli]	WP_062872485;EFK2624700;KYT66002;KYW54229
DEAD/DEAH box helicase family protein [Escherichia coli]	WP_062878405;KYV79248
DEAD/DEAH box helicase family protein [Escherichia coli]	WP_062880897;KYU38462
DEAD/DEAH box helicase family protein [Escherichia coli]	WP_063123037;EEV6490102;EEV8197589;EFA1764449;EFD1025757;EFM1413769
DEAD/DEAH box helicase family protein [Escherichia coli]	WP_064763009;EEC9600123;EER4061847;EET5114357;EEV3369460;EEV4120997
DEAD/DEAH box helicase family protein [Escherichia coli]	WP_069192571;EFB5899452;EFK4507795;HAI0648026
DEAD/DEAH box helicase family protein [Escherichia coli]	WP_072643131;EEV1193755;EFF6094335;API07221;EEC8956194;EEC9477007
DEAD/DEAH box helicase family protein [Escherichia coli]	WP_072674879;EEU9456915;EFD1735962;EFH6188371;EFH9270027;EFN4819538
DEAD/DEAH box helicase family protein [Escherichia coli]	WP_077473351;EFA4458322;EEU9148099;EFB2600965;EFN3691880;MHP35511
DEAD/DEAH box helicase family protein [Escherichia coli]	WP_078313245;EFG2980124;EFG6328198
DEAD/DEAH box helicase family protein [Escherichia coli]	WP_078342880
DEAD/DEAH box helicase family protein [Escherichia coli]	WP_086163803;OTD16931;OTE31217
DEAD/DEAH box helicase family protein [Escherichia coli]	WP_086217935;OTC09997;TJP94238;HAG0889488;HAH9783817
DEAD/DEAH box helicase family protein [Escherichia coli]	WP_089567693;EEZ0778474;EFC6943072;EFD1695994;EFT3110505;MHY10485
DEAD/DEAH box helicase family protein [Escherichia coli]	WP_089626860;EAC1646735;EEV4476536;EEV5791103;EEV6942528;EEW3744215
DEAD/DEAH box helicase family protein [Escherichia coli]	WP_096111348;EEW0954870;EEY9924664;EFC6069009;EFD4211814;EFF0750205
DEAD/DEAH box helicase family protein [Escherichia coli]	WP_096266806;EFB5453897;EFO0910477;EFO1907084;EFO1912641;PBT37130
DEAD/DEAH box helicase family protein [Escherichia coli]	WP_096316986
DEAD/DEAH box helicase family protein [Escherichia coli]	WP_096852645;HAI9057427
DEAD/DEAH box helicase family protein [Escherichia coli]	WP_096893767;HAG5926758;HAG5937324;HAG5987240;HAG6025582;HAG6030918
DEAD/DEAH box helicase family protein [Escherichia coli]	WP_096913005
DEAD/DEAH box helicase family protein [Escherichia coli]	WP_096965292;EFC4527949;EFM0958448;PSY39223
DEAD/DEAH box helicase family protein [Escherichia coli]	WP_097225894
DEAD/DEAH box helicase family protein [Escherichia coli]	WP_097295478
DEAD/DEAH box helicase family protein [Escherichia coli]	WP_097437267
DEAD/DEAH box helicase family protein [Escherichia coli]	WP_097504566
DEAD/DEAH box helicase family protein [Escherichia coli]	WP_097638486;EER7942568;EEV3136371;EEX4245156;EFH1689200;EFH1930183
DEAD/DEAH box helicase family protein [Escherichia coli]	WP_099356049;EFL0033406
DEAD/DEAH box helicase family protein [Escherichia coli]	WP_099373365
DEAD/DEAH box helicase family protein [Escherichia coli]	WP_100029370
DEAD/DEAH box helicase family protein [Escherichia coli]	WP_100034306
DEAD/DEAH box helicase family protein [Escherichia coli]	WP_100037639
DEAD/DEAH box helicase family protein [Escherichia coli]	WP_107127373;PSX80207;PSX85947;PSX97349;PSY02747;PSY09520
DEAD/DEAH box helicase family protein [Escherichia coli]	WP_107146048;PTA23393
DEAD/DEAH box helicase family protein [Escherichia coli]	WP_109023669
DEAD/DEAH box helicase family protein [Escherichia coli]	WP_112026343;EEV2702711;EES6025535;EES6065482;EET0574831;EEX2689507
DEAD/DEAH box helicase family protein [Escherichia coli]	WP_113993821;RCC34777;RCC71495;STN02871;HAI2237283
DEAD/DEAH box helicase family protein [Escherichia coli]	WP_115203983;EFL6450477;STK88729
DEAD/DEAH box helicase family protein [Escherichia coli]	WP_115209752;STM84436;HAI0880990
DEAD/DEAH box helicase family protein [Escherichia coli]	WP_118020409;EFC7750955;RHC55827
DEAD/DEAH box helicase family protein [Escherichia coli]	WP_128300328;RWV24480
DEAD/DEAH box helicase family protein [Escherichia coli]	WP_134737017;HAH3618322
DEAD/DEAH box helicase family protein [Escherichia coli]	WP_135273895;TFX19650
DEAD/DEAH box helicase family protein [Escherichia coli]	WP_135452296;EFE7718252;EFJ9855513;EFK1206679;TGD21974
DEAD/DEAH box helicase family protein [Escherichia coli]	WP_135561802;TGH38536
DEAD/DEAH box helicase family protein [Escherichia coli]	WP_136502771;AFZ85162;THJ96261
DEAD/DEAH box helicase family protein [Escherichia coli]	WP_136720802;EFL0279194;EED1146948;EER1566032;EER5158251;EER5197999
DEAD/DEAH box helicase family protein [Escherichia coli]	WP_136732364;EEW2687998;EEW2739003;EEX1914796;EEZ6336461;EFA0192946
DEAD/DEAH box helicase family protein [Escherichia coli]	WP_136750586;EEQ5350523;EEQ9887124;EER2198998;EER2404497;EES2684808
DEAD/DEAH box helicase family protein [Escherichia coli]	WP_136755765;EFG3722298;EFJ4068180;EFS1899352;TJC02136;GCJ59706
DEAD/DEAH box helicase family protein [Escherichia coli]	WP_136761824;TJH27353
DEAD/DEAH box helicase family protein [Escherichia coli]	WP_136762806;EET0019067;EET5526245;EEU0348518;EEV0324331;EEV2035635
DEAD/DEAH box helicase family protein [Escherichia coli]	WP_136762918;EFC8051757;EED1019189;EER4096928;EER7343737;EES8579409
DEAD/DEAH box helicase family protein [Escherichia coli]	WP_136765558;EEC9697413;EED0869409;EED1162266;EER7009938;EEW7111269
DEAD/DEAH box helicase family protein [Escherichia coli]	WP_136779082;TJP02711
DEAD/DEAH box helicase family protein [Escherichia coli]	WP_136792960;EEQ6057719;EER0449965;EER3339455;EES5162860;EEW7669424
DEAD/DEAH box helicase family protein [Escherichia coli]	WP_137107942;QCN38256;QCN43809;GCH47492
DEAD/DEAH box helicase family protein [Escherichia coli]	WP_137412855
DEAD/DEAH box helicase family protein [Escherichia coli]	WP_137413293
DEAD/DEAH box helicase family protein [Escherichia coli]	WP_137414954
DEAD/DEAH box helicase family protein [Escherichia coli]	WP_137527886;GDI78772
DEAD/DEAH box helicase family protein [Escherichia coli]	WP_137530995;GDJ18532;GDK29403
DEAD/DEAH box helicase family protein [Escherichia coli]	WP_137538883;GDO55952
DEAD/DEAH box helicase family protein [Escherichia coli]	WP_137554170;GDQ19954
DEAD/DEAH box helicase family protein [Escherichia coli]	WP_137585365;GCK55761
DEAD/DEAH box helicase family protein [Escherichia coli]	WP_139453639;EAA1955694;EAB0741435;EAB6840604;EEV5896159;EEW7478701
DEAD/DEAH box helicase family protein [Escherichia coli]	WP_147720774;EEW2750254;EEY6224807;EFH5808905;NJA68381;TXP07211
DEAD/DEAH box helicase family protein [Escherichia coli]	WP_151098640;EET5889241;EET5924680;EET6032314;EFI8295058;EFL9425228
DEAD/DEAH box helicase family protein [Escherichia coli]	WP_153274977;EEV7837227;EFH6901757;EFJ3319565;EFN1048108;EFN7431548
DEAD/DEAH box helicase family protein [Escherichia coli]	WP_153781562;QGG63633
DEAD/DEAH box helicase family protein [Escherichia coli]	WP_158115035;KAE9686381
DEAD/DEAH box helicase family protein [Escherichia coli]	WP_158172893;KAE9933525;MXI35491;MXI54909;MXI68317;MXJ02353
DEAD/DEAH box helicase family protein [Escherichia coli]	WP_168427836;EFH3453611;NKQ63440
DEAD/DEAH box helicase family protein [Escherichia coli]	WP_169063209;QJF98997
DEAD/DEAH box helicase family protein [Escherichia coli]	WP_170884201;NNQ07929;NNR06500
DEAD/DEAH box helicase family protein [Escherichia coli]	WP_170889498;NNQ39997
DEAD/DEAH box helicase family protein [Escherichia coli]	WP_170896781;EFI9209172;NNR79829
DEAD/DEAH box helicase family protein [Escherichia coli]	WP_170908275;EFA5206261;EFC7357246;EFF6174239;EFI2440590;NNQ37688
DEAD/DEAH box helicase family protein [Escherichia coli]	WP_171877361;AEL88634;QKA28298
DEAD/DEAH box helicase family protein [Escherichia coli]	WP_171878029;QJZ35840
DEAD/DEAH box helicase family protein [Escherichia coli]	WP_171935528
DEAD/DEAH box helicase family protein [Escherichia coli]	WP_176553869
DEAD/DEAH box helicase family protein [Escherichia coli]	WP_176554529
DEAD/DEAH box helicase family protein [Escherichia coli]	WP_179800178;NYP86988;NYQ62603
DEAD/DEAH box helicase family protein [Escherichia coli]	WP_180201160;NYX79729
DEAD/DEAH box helicase family protein [Escherichia sp. E1130]	WP_135494942;TGC24405;TLI62926
DEAD/DEAH box helicase family protein [Eubacteriaceae bacterium CHKCI004]	WP_090128222;CVI73794
DEAD/DEAH box helicase family protein [Eubacterium oxidoreducens]	WP_090174144;SDB25534
DEAD/DEAH box helicase family protein [Eubacterium sp. 14-2]	WP_016214733;EOT27594
DEAD/DEAH box helicase family protein [Eubacterium sp. AF22-8LB]	WP_117996134;RGS28655
DEAD/DEAH box helicase family protein [Eubacterium sp. An3]	WP_087283329;OUO25460
DEAD/DEAH box helicase family protein [Eubacterium sp. Marseille-P5640]	WP_115715826
DEAD/DEAH box helicase family protein [Eubacterium sp. TM05-53]	WP_117573082;RGJ66249
DEAD/DEAH box helicase family protein [Eubacterium sp. TM06-47]	WP_117924679;RGJ48198
DEAD/DEAH box helicase family protein [Eubacterium xylanophilum]	WP_026834603
DEAD/DEAH box helicase family protein [Faecalibacterium sp. An122]	WP_087384845;OUQ37190
DEAD/DEAH box helicase family protein [Faecalibaculum rodentium]	WP_075885621;OLU44596
DEAD/DEAH box helicase family protein [Faecalibaculum rodentium]	WP_158507787;AMK55432
DEAD/DEAH box helicase family protein [Faecalicatena contorta]	WP_055155285;CUP36625
DEAD/DEAH box helicase family protein [Faecalicoccus pleomorphus]	WP_181965577
DEAD/DEAH box helicase family protein [Faecalitalea cylindroides]	WP_148449375;ERK46301
DEAD/DEAH box helicase family protein [Falsibacillus pallidus]	WP_114746602;RDI40032
DEAD/DEAH box helicase family protein [Ferruginibacter sp. BO-59]	WP_123119317;RNI38754
DEAD/DEAH box helicase family protein [Fibrobacter intestinalis]	WP_083545822
DEAD/DEAH box helicase family protein [Fibrobacter sp. UWH1]	WP_088665488;OWV16523
DEAD/DEAH box helicase family protein [Fibrobacter sp. UWH5]	WP_073157891;SHK74438
DEAD/DEAH box helicase family protein [Fibrobacter sp. UWH8]	WP_112132589;RAR59137
DEAD/DEAH box helicase family protein [Fibrobacter sp. UWH9]	WP_073238444;SHH83120
DEAD/DEAH box helicase family protein [Fibrobacter sp. UWS1]	WP_143394227
DEAD/DEAH box helicase family protein [Fibrobacter sp. UWS2]	WP_106519787;PSL13522
DEAD/DEAH box helicase family protein [Fibrobacter sp. UWT1]	WP_101478527;PKV23799
DEAD/DEAH box helicase family protein [Fibrobacter sp.]	NLG18545
DEAD/DEAH box helicase family protein [Fibrobacter sp.]	NLL15436
DEAD/DEAH box helicase family protein [Fibrobacter succinogenes]	WP_173562504
DEAD/DEAH box helicase family protein [Fibrobacter succinogenes]	WP_173802973
DEAD/DEAH box helicase family protein [Firmicutes bacterium AF22-6AC]	WP_118552246;RHQ74056
DEAD/DEAH box helicase family protein [Firmicutes bacterium AM43-11BH]	WP_118724451;RHS80399
DEAD/DEAH box helicase family protein [Firmicutes bacterium]	HHW17832
DEAD/DEAH box helicase family protein [Firmicutes bacterium]	HHX27058
DEAD/DEAH box helicase family protein [Firmicutes bacterium]	HHY93584
DEAD/DEAH box helicase family protein [Firmicutes bacterium]	NLA12540
DEAD/DEAH box helicase family protein [Firmicutes bacterium]	NLC45872
DEAD/DEAH box helicase family protein [Firmicutes bacterium]	NLM53955
DEAD/DEAH box helicase family protein [Firmicutes bacterium]	NSW89531
DEAD/DEAH box helicase family protein [Firmicutes bacterium]	WP_148448535;SCH94936
DEAD/DEAH box helicase family protein [Flavisolibacter sp. 17J28-1]	WP_132051869
DEAD/DEAH box helicase family protein [Flavisolibacter sp. BT320]	WP_174206516;NTS43094
DEAD/DEAH box helicase family protein [Flavivirga rizhaonensis]	WP_135876512;TGV03459
DEAD/DEAH box helicase family protein [Flavobacterium circumlabens]	WP_132036282;TEB43995
DEAD/DEAH box helicase family protein [Flavobacterium columnare]	WP_063743954;AND65104
DEAD/DEAH box helicase family protein [Flavobacterium columnare]	WP_127821937;RVU87847;TGA75911
DEAD/DEAH box helicase family protein [Flavobacterium nackdongense]	WP_165698070
DEAD/DEAH box helicase family protein [Flavobacterium pectinovorum]	WP_140504170;TPG44734
DEAD/DEAH box helicase family protein [Flavobacterium sp. 5]	WP_100844884
DEAD/DEAH box helicase family protein [Flavobacterium sp. ABG]	WP_047778311;KLT68777
DEAD/DEAH box helicase family protein [Flavobacterium sp. ACN2]	WP_172426885;PBI89621
DEAD/DEAH box helicase family protein [Flavobacterium sp. LM5]	WP_078212163
DEAD/DEAH box helicase family protein [Flavobacterium sp. M31R6]	WP_173504449;QKJ63717
DEAD/DEAH box helicase family protein [Flavobacterium sp. M31R6]	WP_173505399;QKJ64981
DEAD/DEAH box helicase family protein [Flavobacterium sp. SSM4.2]	WP_163411232
DEAD/DEAH box helicase family protein [Flavobacterium sp. ZT3R18]	WP_143378545;TRX33017
DEAD/DEAH box helicase family protein [Flavobacterium succinicans]	WP_035717658
DEAD/DEAH box helicase family protein [Flexilinea flocculi]	NMB93979
DEAD/DEAH box helicase family protein [Fontibacillus solani]	WP_182533981;MBA9083858
DEAD/DEAH box helicase family protein [Fournierella massiliensis]	WP_058966208
DEAD/DEAH box helicase family protein [Frankia elaeagni]	WP_018639782
DEAD/DEAH box helicase family protein [Frankia soli]	WP_083390666
DEAD/DEAH box helicase family protein [Frankia sp. BMG5.36]	WP_071047369;OHV65189
DEAD/DEAH box helicase family protein [Frateuria defendens]	WP_049621306
DEAD/DEAH box helicase family protein [Fulvivirga sp. M361]	WP_143400947;TRX51575
DEAD/DEAH box helicase family protein [Fusibacter sp. 3D3]	WP_069875456;GAU78666
DEAD/DEAH box helicase family protein [Fusibacter sp. A1]	WP_164980410;NPE22803
DEAD/DEAH box helicase family protein [Fusicatenibacter saccharivorans]	WP_055219589
DEAD/DEAH box helicase family protein [Gaiellales bacterium]	NLT36420
DEAD/DEAH box helicase family protein [gamma proteobacterium NOR5-3]	WP_009025040;EED30947
DEAD/DEAH box helicase family protein [gamma proteobacterium SS-5]	WP_153296243;QFY91187
DEAD/DEAH box helicase family protein [Gammaproteobacteria bacterium]	HIJ25793;HIJ30751
DEAD/DEAH box helicase family protein [Gammaproteobacteria bacterium]	MBA2654425
DEAD/DEAH box helicase family protein [Gammaproteobacteria bacterium]	NLO53944
DEAD/DEAH box helicase family protein [Gammaproteobacteria bacterium]	NLY17064
DEAD/DEAH box helicase family protein [Gammaproteobacteria bacterium]	NOZ10055
DEAD/DEAH box helicase family protein [Gammaproteobacteria bacterium]	NRA83547
DEAD/DEAH box helicase family protein [Gelidibacter sp. F6074]	WP_182202273;MBA6151531
DEAD/DEAH box helicase family protein [Gelidibacter sp.]	NEW79875
DEAD/DEAH box helicase family protein [Gemmiger sp. An120]	WP_087170147;OUQ43814
DEAD/DEAH box helicase family protein [Gemmiger sp. An120]	WP_158098490
DEAD/DEAH box helicase family protein [Gemmiger sp. An50]	WP_087182789;OUN81986
DEAD/DEAH box helicase family protein [Gemmiger sp. An87]	WP_087185077;OUN14889
DEAD/DEAH box helicase family protein [Geobacter argillaceus]	WP_145022451;TWJ18928
DEAD/DEAH box helicase family protein [Geodermatophilus sp. DF01_2]	WP_135142071;TFV56999
DEAD/DEAH box helicase family protein [Geothermobacter sp. HR-1]	WP_103115616;PNU19885
DEAD/DEAH box helicase family protein [Gillisia sp. Hel_I_86]	WP_144962806
DEAD/DEAH box helicase family protein [Glutamicibacter sp. BW80]	WP_176484269
DEAD/DEAH box helicase family protein [Gordonia sp. TBRC11910]	WP_170192785;NMO00272
DEAD/DEAH box helicase family protein [Gorillibacterium timonense]	WP_058302012
DEAD/DEAH box helicase family protein [Gracilibacillus massiliensis]	WP_058306244
DEAD/DEAH box helicase family protein [Gracilibacillus timonensis]	WP_066196045
DEAD/DEAH box helicase family protein [Granulosicoccus antarcticus]	WP_169727398;ASJ70678
DEAD/DEAH box helicase family protein [Grimontia hollisae]	WP_154124739
DEAD/DEAH box helicase family protein [Gudongella oleilytica]	WP_128425682
DEAD/DEAH box helicase family protein [Haematobacter genomosp. 1]	WP_088216799;OWJ74985
DEAD/DEAH box helicase family protein [Hahella chejuensis]	WP_148212858
DEAD/DEAH box helicase family protein [Halarcobacter bivalviorum]	WP_114839863;AXH13062;RXK09135
DEAD/DEAH box helicase family protein [Halarcobacter bivalviorum]	WP_129108642;RXK03359
DEAD/DEAH box helicase family protein [Halarcobacter ebronensis]	WP_128980080;RXJ68970
DEAD/DEAH box helicase family protein [Halarcobacter ebronensis]	WP_172658841;QKF81075
DEAD/DEAH box helicase family protein [Halarcobacter mediterraneus]	WP_129060970;RXK13150
DEAD/DEAH box helicase family protein [Halioglobus pacificus]	WP_076000507
DEAD/DEAH box helicase family protein [Haloactinobacterium sp. HY044]	WP_163541286
DEAD/DEAH box helicase family protein [Halobacillus alkaliphilus]	WP_089751689;SFF88256
DEAD/DEAH box helicase family protein [Haloimpatiens massiliensis]	WP_102401378
DEAD/DEAH box helicase family protein [Halomonas aquamarina]	WP_089674614
DEAD/DEAH box helicase family protein [Halomonas meridiana]	WP_159343685;QHD51483
DEAD/DEAH box helicase family protein [Halomonas meridiana]	WP_172515725;MAG54003
DEAD/DEAH box helicase family protein [Halomonas sp. B1.N12]	WP_172118861
DEAD/DEAH box helicase family protein [Halomonas sp. BC1]	WP_081195055
DEAD/DEAH box helicase family protein [Halomonas sp. KO116]	WP_035565910
DEAD/DEAH box helicase family protein [Halomonas sp. KX33721]	WP_062375279
DEAD/DEAH box helicase family protein [Halomonas sp. MES3-P3E]	WP_101147621;PKG48382
DEAD/DEAH box helicase family protein [Halomonas sp. NBT06E8]	WP_153844186;KAE8436264;QJA25907
DEAD/DEAH box helicase family protein [Halomonas sp. TG39a]	WP_035576461
DEAD/DEAH box helicase family protein [Halomonas titanicae]	WP_039860779
DEAD/DEAH box helicase family protein [Haloplasma contractile]	WP_008825270;ERJ12264
DEAD/DEAH box helicase family protein [Heliorestis convoluta]	WP_153725933
DEAD/DEAH box helicase family protein [Herbaspirillum autotrophicum]	WP_050464322
DEAD/DEAH box helicase family protein [Herbaspirillum hiltneri]	WP_053195200;AKZ61702
DEAD/DEAH box helicase family protein [Herbaspirillum sp. K1R23-30]	WP_119767602;RJF97653
DEAD/DEAH box helicase family protein [Holdemanella biformis]	WP_040466497
DEAD/DEAH box helicase family protein [Holdemanella biformis]	WP_118325911;RGU89124
DEAD/DEAH box helicase family protein [Holdemanella biformis]	WP_118336816;RGU68115
DEAD/DEAH box helicase family protein [Holdemanella biformis]	WP_118357006;RGW75766
DEAD/DEAH box helicase family protein [Holdemanella biformis]	WP_154556278
DEAD/DEAH box helicase family protein [Holdemanella biformis]	WP_182374136
DEAD/DEAH box helicase family protein [Holdemania filiformis]	WP_117895711;RGR70996
DEAD/DEAH box helicase family protein [Holophaga foetida]	WP_005033209
DEAD/DEAH box helicase family protein [Holophaga sp.]	NTV73496
DEAD/DEAH box helicase family protein [Humibacillus sp. DSM 29435]	WP_070191176;OFE17389
DEAD/DEAH box helicase family protein [Hungatella xylanolytica]	WP_104435601;PPK82786
DEAD/DEAH box helicase family protein [Hydrocarboniclastica marina]	WP_136550427;QCF27717
DEAD/DEAH box helicase family protein [Hydrogenispora ethanolica]	WP_132014502;TCL68513
DEAD/DEAH box helicase family protein [Hydrogenophaga sp. PBC]	WP_039878324
DEAD/DEAH box helicase family protein [Hydrotalea flava]	WP_074417615
DEAD/DEAH box helicase family protein [Hydrotalea flava]	WP_143439423;RWZ87059
DEAD/DEAH box helicase family protein [Hypericibacter adhaerens]	WP_151118660;QEX23247
DEAD/DEAH box helicase family protein [Ideonella sakaiensis]	WP_157549194
DEAD/DEAH box helicase family protein [Imperialibacter sp. EC-SDR9]	WP_151997110
DEAD/DEAH box helicase family protein [Intestinibaculum porci]	WP_125120093;BBH27357
DEAD/DEAH box helicase family protein [Jiangella aurantiaca]	WP_132105835;TDD66381
DEAD/DEAH box helicase family protein [Kandleria vitulina]	WP_031589200;KRN46024
DEAD/DEAH box helicase family protein [Kandleria vitulina]	WP_074624066;SDL40724
DEAD/DEAH box helicase family protein [Kandleria vitulina]	WP_074687297;SDW76077
DEAD/DEAH box helicase family protein [Kandleria vitulina]	WP_074689368
DEAD/DEAH box helicase family protein [Kiritimatiellae bacterium]	WP_176884283
DEAD/DEAH box helicase family protein [Kiritimatiellae bacterium]	WP_177858711
DEAD/DEAH box helicase family protein [Kiritimatiellales bacterium]	WP_136064025;VGO22572
DEAD/DEAH box helicase family protein [Kitasatospora azatica]	WP_157538055
DEAD/DEAH box helicase family protein [Klebsiella pneumoniae]	WP_040174892;VFS24878
DEAD/DEAH box helicase family protein [Klebsiella pneumoniae]	WP_115223556;STR74714;STR89725;STS15801;STS37368;STS42940
DEAD/DEAH box helicase family protein [Klebsiella pneumoniae]	WP_115233673;SQC25957;STR95338;STS78290;STU16638;STU16923
DEAD/DEAH box helicase family protein [Klebsiella sp. 2680]	WP_142502802
DEAD/DEAH box helicase family protein [Kocuria polaris]	WP_035923673;KHD99087
DEAD/DEAH box helicase family protein [Kocuria salina]	WP_176337227;NVC22201
DEAD/DEAH box helicase family protein [Kordia sp. SMS9]	WP_114904658;AXG71978
DEAD/DEAH box helicase family protein [Kribbella albertanoniae]	WP_132400046;TDC35879
DEAD/DEAH box helicase family protein [Kribbella sindirgiensis]	WP_131290956;TCC32587
DEAD/DEAH box helicase family protein [Kribbella sp. YM55]	WP_131498390;TCC36610
DEAD/DEAH box helicase family protein [Kutzneria buriramensis]	WP_116179911
DEAD/DEAH box helicase family protein [Labilibaculum manganireducens]	WP_101309823;PKQ66475
DEAD/DEAH box helicase family protein [Lachnoanaerobaculum sp. MSX33]	WP_034213801;ETO96403
DEAD/DEAH box helicase family protein [Lachnoclostridium sp. An118]	WP_087174763;OUQ49119
DEAD/DEAH box helicase family protein [Lachnospiraceae bacterium 5_1_63FAA]	WP_039862365
DEAD/DEAH box helicase family protein [Lachnospiraceae bacterium 6_1_63FAA]	WP_009247469;EGG81613
DEAD/DEAH box helicase family protein [Lachnospiraceae bacterium AC2014]	WP_031544256
DEAD/DEAH box helicase family protein [Lachnospiraceae bacterium AM25-27]	WP_118744388;RHU07248
DEAD/DEAH box helicase family protein [Lachnospiraceae bacterium C10]	WP_090022302
DEAD/DEAH box helicase family protein [Lachnospiraceae bacterium JC7]	WP_044994410;ETP73090
DEAD/DEAH box helicase family protein [Lachnospiraceae bacterium KHCPX20]	WP_089905342;SDW88999
DEAD/DEAH box helicase family protein [Lachnospiraceae bacterium M18-1]	WP_016296356;EOS38612
DEAD/DEAH box helicase family protein [Lachnospiraceae bacterium MD1]	MBB2183560
DEAD/DEAH box helicase family protein [Lachnospiraceae bacterium MD308]	WP_016223939;EOS70466
DEAD/DEAH box helicase family protein [Lachnospiraceae bacterium MD335]	WP_162226465;NDO49838
DEAD/DEAH box helicase family protein [Lachnospiraceae bacterium MD335]	WP_162227017;NDO50724
DEAD/DEAH box helicase family protein [Lachnospiraceae bacterium NK4A179]	WP_022783562
DEAD/DEAH box helicase family protein [Lachnospiraceae bacterium Oil+RF-744-WCA-WT-13]	WP_154458460;MST82542
DEAD/DEAH box helicase family protein [Lachnospiraceae bacterium P6A3]	WP_031587035
DEAD/DEAH box helicase family protein [Lachnospiraceae bacterium WCA3-601-WT-6H]	WP_154495826;MST57707
DEAD/DEAH box helicase family protein [Lachnospiraceae bacterium]	WP_158422538;SCI78886
DEAD/DEAH box helicase family protein [Lachnospiraceae bacterium]	WP_160279232;NBI61110
DEAD/DEAH box helicase family protein [Lachnospiraceae bacterium]	WP_160281896;NBJ00519
DEAD/DEAH box helicase family protein [Lachnospiraceae bacterium]	WP_172484696
DEAD/DEAH box helicase family protein [Lachnospiraceae bacterium]	WP_172497364;GFI49065
DEAD/DEAH box helicase family protein [Lachnospiraceae bacterium]	WP_172510461;GFI28173
DEAD/DEAH box helicase family protein [Lachnospiraceae bacterium]	WP_172548942;GFH89223
DEAD/DEAH box helicase family protein [Lachnospiraceae bacterium]	WP_177993112
DEAD/DEAH box helicase family protein [Lachnospiraceae bacterium]	WP_178322609
DEAD/DEAH box helicase family protein [Lachnospiraceae bacterium]	WP_178699811
DEAD/DEAH box helicase family protein [Lachnotalea sp. AF33-28]	WP_118556412;RHP34097
DEAD/DEAH box helicase family protein [Lacinutrix jangbogonensis]	WP_034060811
DEAD/DEAH box helicase family protein [Lactimicrobium massiliense]	WP_108775089
DEAD/DEAH box helicase family protein [Lactobacillus acidipiscis]	WP_158308957
DEAD/DEAH box helicase family protein [Lactobacillus acidipiscis]	WP_172823811
DEAD/DEAH box helicase family protein [Lactobacillus casei]	WP_075761064;OLS09567
DEAD/DEAH box helicase family protein [Lactobacillus cerevisiae]	WP_125583468
DEAD/DEAH box helicase family protein [Lactobacillus farraginis]	WP_056984238;KRM01753
DEAD/DEAH box helicase family protein [Lactobacillus furfuricola]	WP_125772086
DEAD/DEAH box helicase family protein [Lactobacillus heilongjiangensis]	WP_048699087
DEAD/DEAH box helicase family protein [Lactobacillus kalixensis]	WP_057799879;KRL88706
DEAD/DEAH box helicase family protein [Lactobacillus kisonensis]	WP_008856147;EHO52489
DEAD/DEAH box helicase family protein [Lactobacillus kisonensis]	WP_056949174;KRL22929
DEAD/DEAH box helicase family protein [Lactobacillus nenjiangensis]	WP_150204094;QER67554
DEAD/DEAH box helicase family protein [Lactobacillus parabuchneri]	WP_057909636;KRM45935;KRN79642;MSE19984;OBU96845;OCB79310
DEAD/DEAH box helicase family protein [Lactobacillus parabuchneri]	WP_075141141;APR07064
DEAD/DEAH box helicase family protein [Lactobacillus parabuchneri]	WP_085012880;ORN28131;ORN40247
DEAD/DEAH box helicase family protein [Lactobacillus paracasei]	WP_060611370;KTF00183;TXJ64799
DEAD/DEAH box helicase family protein [Lactobacillus paracasei]	WP_123030347;RND43175
DEAD/DEAH box helicase family protein [Lactobacillus pentosiphilus]	WP_089120423;GAX05023
DEAD/DEAH box helicase family protein [Lactobacillus pentosus]	WP_065674423
DEAD/DEAH box helicase family protein [Lactobacillus pentosus]	WP_082230188;AYJ40498;KRK25485;PKX55248;TDG88349
DEAD/DEAH box helicase family protein [Lactobacillus pentosus]	WP_152704970;MPQ17954
DEAD/DEAH box helicase family protein [Lactobacillus raoultii]	WP_121978219
DEAD/DEAH box helicase family protein [Lactobacillus reuteri]	WP_003668722;EEI09559;EGC14262;KGE73268;KRK47675;MRG84187
DEAD/DEAH box helicase family protein [Lactobacillus reuteri]	WP_029507441;MRG74300;OUL52756
DEAD/DEAH box helicase family protein [Lactobacillus reuteri]	WP_035153999;KEQ19939
DEAD/DEAH box helicase family protein [Lactobacillus reuteri]	WP_085719808;PIN29953;PUH33589;PUH34109
DEAD/DEAH box helicase family protein [Lactobacillus reuteri]	WP_102815865
DEAD/DEAH box helicase family protein [Lactobacillus reuteri]	WP_113897368;AXX74819;MRG69888
DEAD/DEAH box helicase family protein [Lactobacillus reuteri]	WP_139561388;MQB60938;MQB99349
DEAD/DEAH box helicase family protein [Lactobacillus reuteri]	WP_144226613;QDR72065
DEAD/DEAH box helicase family protein [Lactobacillus reuteri]	WP_153701137;MRI04201;MRI07675
DEAD/DEAH box helicase family protein [Lactobacillus reuteri]	WP_181462190;QLQ60909
DEAD/DEAH box helicase family protein [Lactobacillus rhamnosus]	WP_048487075;KMO45576;OAT96964
DEAD/DEAH box helicase family protein [Lactobacillus rhamnosus]	WP_049152623;NYZ82772;NYZ85442;NYZ92520;NZA00433;NZA17414
DEAD/DEAH box helicase family protein [Lactobacillus rhamnosus]	WP_064519852;OAU16201;OAU21585
DEAD/DEAH box helicase family protein [Lactobacillus shenzhenensis]	WP_022529030;ERL65678
DEAD/DEAH box helicase family protein [Lactobacillus sp. 112-3]	WP_125765311
DEAD/DEAH box helicase family protein [Lactobacillus sp. 3B(2020)]	WP_180871278
DEAD/DEAH box helicase family protein [Lactobacillus sp. 54-5]	WP_125604785
DEAD/DEAH box helicase family protein [Lactobacillus sp. 735-2]	WP_137638536
DEAD/DEAH box helicase family protein [Lactobacillus sp. M1575]	WP_164505839
DEAD/DEAH box helicase family protein [Lactobacillus sp. UMNPBX3]	WP_098046232;PEH08578
DEAD/DEAH box helicase family protein [Lactobacillus sp. ZW163]	WP_164847992
DEAD/DEAH box helicase family protein [Lactobacillus zeae]	WP_010491411;KRK12239
DEAD/DEAH box helicase family protein [Lactococcus reticulitermitis]	WP_094784852;GAX47810
DEAD/DEAH box helicase family protein [Legionella fairfieldensis]	WP_028388773
DEAD/DEAH box helicase family protein [Legionella geestiana]	WP_135842308;QDQ39359
DEAD/DEAH box helicase family protein [Legionella israelensis]	WP_058501604;QBS09038
DEAD/DEAH box helicase family protein [Legionella longbeachae]	WP_003632751;EEZ95912;QIN31445
DEAD/DEAH box helicase family protein [Legionella pneumophila]	WP_011216444;AOW50961;AOW55436;AOW64469;RYW83373;RYW91399
DEAD/DEAH box helicase family protein [Legionella pneumophila]	WP_061515384
DEAD/DEAH box helicase family protein [Legionella pneumophila]	WP_070322332;AOW59013;AOW60799;AOW66197
DEAD/DEAH box helicase family protein [Legionella quinlivanii]	WP_112220136;RAP35738
DEAD/DEAH box helicase family protein [Legionella sainthelensi]	WP_101899592;AUH71931
DEAD/DEAH box helicase family protein [Legionella sp. 2055-AUS-E]	WP_133139390
DEAD/DEAH box helicase family protein [Legionella waltersii]	WP_058481491;KTD74833;SNV11727
DEAD/DEAH box helicase family protein [Lentibacillus jeotgali]	WP_010530178
DEAD/DEAH box helicase family protein [Lentibacillus sp. CBA3610]	WP_176446611;QKY68686
DEAD/DEAH box helicase family protein [Lentibacillus sp. CBA3610]	WP_176448049;QKY70107
DEAD/DEAH box helicase family protein [Lentibacillus sp. NKC851-2]	WP_142792020;TRM13157
DEAD/DEAH box helicase family protein [Lentisphaerae bacterium]	NLB65195
DEAD/DEAH box helicase family protein [Lentisphaerae bacterium]	NLC81733
DEAD/DEAH box helicase family protein [Lentisphaerae bacterium]	NLG00825
DEAD/DEAH box helicase family protein [Lentisphaerae bacterium]	NLN00617
DEAD/DEAH box helicase family protein [Lentzea violacea]	WP_090015052
DEAD/DEAH box helicase family protein [Leucothrix mucor]	WP_022950854
DEAD/DEAH box helicase family protein [Limnohabitans sp. 2KL-51]	WP_108355167;PUE44354
DEAD/DEAH box helicase family protein [Limnohabitans sp. T6-5]	WP_108374357;PUE09322
DEAD/DEAH box helicase family protein [Litorilituus lipolyticus]	WP_170309558
DEAD/DEAH box helicase family protein [Litorilituus sediminis]	WP_130602080;QBG36178
DEAD/DEAH box helicase family protein [Luteitalea pratensis]	WP_110174563
DEAD/DEAH box helicase family protein [Lysinibacillus manganicus]	WP_036185073;KGR78977
DEAD/DEAH box helicase family protein [Lysinibacillus sp. FJAT-14745]	WP_053482698;KOP80778
DEAD/DEAH box helicase family protein [Lysinimicrobium soli]	WP_062460767
DEAD/DEAH box helicase family protein [Macrococcus canis]	WP_164941528;QHW12396;QIH75027
DEAD/DEAH box helicase family protein [Macrococcus canis]	WP_164952946;QHW12327;QIH77405
DEAD/DEAH box helicase family protein [Magnetospirillum caucaseum]	WP_008618254;EME69437
DEAD/DEAH box helicase family protein [Magnetospirillum gryphiswaldense]	WP_052589037
DEAD/DEAH box helicase family protein [Malikia granosa]	WP_105748849;PRD64886
DEAD/DEAH box helicase family protein [Malikia spinosa]	WP_105727981;PRD70491
DEAD/DEAH box helicase family protein [Malikia spinosa]	WP_161125537;MYZ52767
DEAD/DEAH box helicase family protein [Marinibacterium profundimaris]	WP_088652830;MAC76486;OWU67382
DEAD/DEAH box helicase family protein [Marinilabilia salmonicolor]	WP_010662913
DEAD/DEAH box helicase family protein [Marinilabilia salmonicolor]	WP_106153508;PRY98297;RCW33871
DEAD/DEAH box helicase family protein [Marinilabiliaceae bacterium JC017]	WP_130642499;TAJ13683
DEAD/DEAH box helicase family protein [Marinobacter gelidimuriae]	WP_018404697
DEAD/DEAH box helicase family protein [Marinobacter persicus]	WP_104425559
DEAD/DEAH box helicase family protein [Marinobacter sp. ELB17]	WP_007350139;EAZ99864
DEAD/DEAH box helicase family protein [Marinobacter sp. EVN1]	WP_023009228;ERS84096
DEAD/DEAH box helicase family protein [Marinobacter sp. HL-58]	WP_051603816
DEAD/DEAH box helicase family protein [Marinobacter sp. LV10MA510-1]	WP_098418315
DEAD/DEAH box helicase family protein [Marinobacter sp. LV10R520-4]	WP_098423931
DEAD/DEAH box helicase family protein [Marinobacter sp. N4]	WP_104323475;PPI82410
DEAD/DEAH box helicase family protein [Marinobacterium rhizophilum]	WP_020681302
DEAD/DEAH box helicase family protein [Marinovum algicola]	WP_074840684
DEAD/DEAH box helicase family protein [Marispirochaeta aestuarii]	WP_083048629;ORC37400
DEAD/DEAH box helicase family protein [Marmoricola pocheonensis]	WP_123224956;RNM11725
DEAD/DEAH box helicase family protein [Massilia sp. CCM 8695]	WP_167085937;NHZ78953
DEAD/DEAH box helicase family protein [Massilimicrobiota sp. An105]	WP_158097243
DEAD/DEAH box helicase family protein [Massilimicrobiota sp. An134]	WP_158095480
DEAD/DEAH box helicase family protein [Massilimicrobiota sp. An142]	WP_087243117;OUQ14736
DEAD/DEAH box helicase family protein [Massilimicrobiota sp. An80]	WP_158093956
DEAD/DEAH box helicase family protein [Massilimicrobiota timonensis]	WP_165352244
DEAD/DEAH box helicase family protein [Mediterranea sp. An20]	WP_087340069;OUP06702
DEAD/DEAH box helicase family protein [Mediterraneibacter sp. gm002]	WP_172696984
DEAD/DEAH box helicase family protein [Merdibacter massiliensis]	WP_075876657
DEAD/DEAH box helicase family protein [Mesobacillus subterraneus]	WP_044394598;KIY21393
DEAD/DEAH box helicase family protein [Mesorhizobium alhagi]	WP_040589034
DEAD/DEAH box helicase family protein [Mesorhizobium sp. B2-7-2]	WP_140725818;TPJ24295
DEAD/DEAH box helicase family protein [Mesorhizobium sp. LSHC420B00]	WP_031195289
DEAD/DEAH box helicase family protein [Mesorhizobium tianshanense]	WP_145722904;TWI20613
DEAD/DEAH box helicase family protein [Mesorhizobium waimense]	WP_120016419;RJT35009
DEAD/DEAH box helicase family protein [Mesorhizobium waimense]	WP_120017834;RJT30838
DEAD/DEAH box helicase family protein [Mesotoga prima]	WP_014730881;AFK06893
DEAD/DEAH box helicase family protein [Mesotoga sp. BH458_6_3_2_1]	WP_121550715;RLL85687
DEAD/DEAH box helicase family protein [Mesotoga sp. Brook.08.105.5.1]	WP_099829442;PVD16417
DEAD/DEAH box helicase family protein [Mesotoga sp. H07.pep.5.3]	WP_099771627;PIJ63087
DEAD/DEAH box helicase family protein [Mesotoga sp. TolDC]	WP_110990401
DEAD/DEAH box helicase family protein [Metallibacterium scheffleri]	WP_081130086;THD07101
DEAD/DEAH box helicase family protein [Methylocapsa sp. S129]	WP_158817382
DEAD/DEAH box helicase family protein [Methylococcaceae bacterium]	NOT13582
DEAD/DEAH box helicase family protein [Methylococcaceae bacterium]	NOU15690
DEAD/DEAH box helicase family protein [Methylomarinum vadi]	WP_084191176
DEAD/DEAH box helicase family protein [Methylomicrobium kenyense]	WP_141902189;TQO27566
DEAD/DEAH box helicase family protein [Methylomonas koyamae]	WP_064041747;OAI12795
DEAD/DEAH box helicase family protein [Methylomonas sp. Kb3]	WP_101054690;PKD38441
DEAD/DEAH box helicase family protein [Methylomonas sp. LW13]	WP_033155725;QBC28778
DEAD/DEAH box helicase family protein [Methylophaga nitratireducenticrescens]	WP_014708181;AFI85820
DEAD/DEAH box helicase family protein [Methylophaga nitratireducenticrescens]	WP_104935016;AUZ85534
DEAD/DEAH box helicase family protein [Methylovulum miyakonense]	WP_019867575
DEAD/DEAH box helicase family protein [Microbacteriaceae bacterium X2B]	WP_137738263
DEAD/DEAH box helicase family protein [Microbacteriaceae bacterium]	NLB47585
DEAD/DEAH box helicase family protein [Microbacterium sp. ZXX196]	WP_155047930
DEAD/DEAH box helicase family protein [Micrococcaceae bacterium C1-50]	WP_125611340
DEAD/DEAH box helicase family protein [Microlunatus phosphovorus]	WP_013865877;BAK38063
DEAD/DEAH box helicase family protein [Micromonospora aurantiaca]	WP_123109929;RNI04201
DEAD/DEAH box helicase family protein [Micromonospora aurantiaca]	WP_151010819;KAB1118893
DEAD/DEAH box helicase family protein [Micromonospora chalcea]	WP_174533517
DEAD/DEAH box helicase family protein [Micromonospora globispora]	WP_123827043
DEAD/DEAH box helicase family protein [Micromonospora globispora]	WP_165823124
DEAD/DEAH box helicase family protein [Micromonospora globosa]	WP_030275280
DEAD/DEAH box helicase family protein [Micromonospora halophytica]	WP_091303037;SCG71725
DEAD/DEAH box helicase family protein [Micromonospora marina]	WP_091044873;SCF05364
DEAD/DEAH box helicase family protein [Micromonospora narathiwatensis]	WP_167667405;SBT54287
DEAD/DEAH box helicase family protein [Micromonospora pallida]	WP_091653919
DEAD/DEAH box helicase family protein [Micromonospora purpureochromogenes]	WP_088959409
DEAD/DEAH box helicase family protein [Micromonospora radicis]	WP_119577963;RIV37087
DEAD/DEAH box helicase family protein [Micromonospora sp. B006]	WP_116503737;AXO32976
DEAD/DEAH box helicase family protein [Micromonospora sp. CB01531]	WP_073838831;OKI48888
DEAD/DEAH box helicase family protein [Micromonospora sp. CB01531]	WP_073839267;OKI46426
DEAD/DEAH box helicase family protein [Micromonospora sp. CNZ285]	WP_135240924;TFW65649
DEAD/DEAH box helicase family protein [Micromonospora sp. CP22]	WP_155222178;MTK05418
DEAD/DEAH box helicase family protein [Micromonospora sp. KC213]	WP_165944315
DEAD/DEAH box helicase family protein [Micromonospora sp. MH33]	WP_107075256;PSK66609
DEAD/DEAH box helicase family protein [Micromonospora sp. MP36]	WP_148803195;TYC20033
DEAD/DEAH box helicase family protein [Micromonospora sp. TSRI0369]	WP_073825707;OKJ47440
DEAD/DEAH box helicase family protein [Micromonospora sp. WMMC415]	WP_155332624;QGN49234
DEAD/DEAH box helicase family protein [Micromonospora zingiberis]	WP_131300764;TCB99648
DEAD/DEAH box helicase family protein [Micropruina glycogenica]	WP_105187388
DEAD/DEAH box helicase family protein [Mitsuaria sp. WAJ17]	WP_183105377;MBB2486640
DEAD/DEAH box helicase family protein [Modestobacter excelsi]	WP_138735110
DEAD/DEAH box helicase family protein [Morganella morganii]	AVK35717
DEAD/DEAH box helicase family protein [Morganella morganii]	WP_004240144;EMP52314
DEAD/DEAH box helicase family protein [Moritella dasanensis]	WP_026006164
DEAD/DEAH box helicase family protein [Moritella sp. PE36]	WP_043994696
DEAD/DEAH box helicase family protein [Mucilaginibacter gossypiicola]	WP_091222541
DEAD/DEAH box helicase family protein [Mucilaginibacter gossypii]	WP_091169739
DEAD/DEAH box helicase family protein [Mucilaginibacter gracilis]	WP_121201833
DEAD/DEAH box helicase family protein [Mucilaginibacter pineti]	WP_091145073
DEAD/DEAH box helicase family protein [Mucilaginibacter pineti]	WP_091150729;SDE59101
DEAD/DEAH box helicase family protein [Mucilaginibacter sp. G2-14]	WP_173417731;QKJ33086
DEAD/DEAH box helicase family protein [Mucilaginibacter sp. OK098]	WP_073407201
DEAD/DEAH box helicase family protein [Muribaculaceae bacterium Isolate-104 (HZI)]	WP_123485801;ROT08965
DEAD/DEAH box helicase family protein [Muribaculum sp. TLL-A4]	WP_136409723;QCD34818
DEAD/DEAH box helicase family protein [Muricauda sp.]	MBA4745632
DEAD/DEAH box helicase family protein [Mycobacterium avium]	WP_031353838;ATO65332;ATO69907;ATO74400;PBJ39179;PBJ66919
DEAD/DEAH box helicase family protein [Mycobacterium conspicuum]	WP_085234210
DEAD/DEAH box helicase family protein [Mycobacterium gastri]	WP_085105134;ORV66626
DEAD/DEAH box helicase family protein [Mycobacterium intracellulare]	WP_008259613;AGP65554;ARR84683;ELR82507
DEAD/DEAH box helicase family protein [Mycobacterium kansasii]	WP_082277344
DEAD/DEAH box helicase family protein [Mycobacterium kyorinense]	WP_045379909;ORW10187
DEAD/DEAH box helicase family protein [Mycobacterium malmoense]	WP_071512552;OIN78965;ORA83807
DEAD/DEAH box helicase family protein [Mycobacterium nebraskense]	WP_046182387;KKC06294
DEAD/DEAH box helicase family protein [Mycobacterium palauense]	WP_099024682
DEAD/DEAH box helicase family protein [Mycobacterium sp. 1164966.3]	WP_082930071
DEAD/DEAH box helicase family protein [Mycobacterium sp. QGD 101]	WP_102145509
DEAD/DEAH box helicase family protein [Mycolicibacter icosiumassiliensis]	WP_067969124
DEAD/DEAH box helicase family protein [Mycolicibacterium mucogenicum]	WP_133426980;TDK88552
DEAD/DEAH box helicase family protein [Mycolicibacterium sarraceniae]	WP_163694985;BBY57794
DEAD/DEAH box helicase family protein [Myroides indicus]	WP_133711446
DEAD/DEAH box helicase family protein [Myroides odoratimimus]	WP_025124635
DEAD/DEAH box helicase family protein [Myroides sp. CJ210]	WP_158964283
DEAD/DEAH box helicase family protein [Natribacillus halophilus]	WP_090398059;SDI79546
DEAD/DEAH box helicase family protein [Neobacillus niacini]	WP_045516685
DEAD/DEAH box helicase family protein [Neobacillus notoginsengisoli]	WP_118919082;RHW43474
DEAD/DEAH box helicase family protein [Neobacillus novalis]	WP_066088063
DEAD/DEAH box helicase family protein [Niabella drilacis]	WP_090391978
DEAD/DEAH box helicase family protein [Niabella ginsenosidivorans]	WP_084490469
DEAD/DEAH box helicase family protein [Niastella koreensis]	WP_049815589;OQP42516
DEAD/DEAH box helicase family protein [Niastella vici]	WP_081148343
DEAD/DEAH box helicase family protein [Niastella yeongjuensis]	WP_081200501;OQP49010
DEAD/DEAH box helicase family protein [Nitrosomonas marina]	WP_090661824;SET64404
DEAD/DEAH box helicase family protein [Nitrosomonas mobilis]	WP_090286941
DEAD/DEAH box helicase family protein [Nitrospira sp.]	NOS76468
DEAD/DEAH box helicase family protein [Nitrospira sp.]	NOU09187
DEAD/DEAH box helicase family protein [Nitrospirae bacterium]	NTW68033
DEAD/DEAH box helicase family protein [Nocardia amamiensis]	WP_067470514
DEAD/DEAH box helicase family protein [Nocardia miyunensis]	WP_067666002
DEAD/DEAH box helicase family protein [Nocardia miyunensis]	WP_067684010
DEAD/DEAH box helicase family protein [Nocardia pseudovaccinii]	WP_063047349
DEAD/DEAH box helicase family protein [Nocardia seriolae]	WP_045439471;MTJ60218;MTJ72612;MTJ85213;MTK29209;MTK38149
DEAD/DEAH box helicase family protein [Nocardia seriolae]	WP_071343447;APA94927
DEAD/DEAH box helicase family protein [Nocardia sp. 348MFTsu5.1]	WP_020104989
DEAD/DEAH box helicase family protein [Nocardia sp. CFHS0054]	WP_120740091;AYF76508
DEAD/DEAH box helicase family protein [Nocardia sp. RB20]	WP_153411299
DEAD/DEAH box helicase family protein [Nocardia terpenica]	WP_067583163;NQE86042
DEAD/DEAH box helicase family protein [Nocardia terpenica]	WP_098693517;ATL66316
DEAD/DEAH box helicase family protein [Nocardia terpenica]	WP_098696874;ATL69869
DEAD/DEAH box helicase family protein [Nocardia uniformis]	WP_067529144;NNH75909
DEAD/DEAH box helicase family protein [Nocardia vaccinii]	WP_067894932
DEAD/DEAH box helicase family protein [Nocardioides halotolerans]	WP_169576524
DEAD/DEAH box helicase family protein [Nocardioides immobilis]	WP_118924382;RHW27587
DEAD/DEAH box helicase family protein [Nonomuraea sp. FMUSA5-5]	WP_168017189;NJP95454
DEAD/DEAH box helicase family protein [Nonomuraea sp. KC333]	WP_181448527
DEAD/DEAH box helicase family protein [Nonomuraea sp. NN258]	WP_173521565;NRQ30920
DEAD/DEAH box helicase family protein [Noviherbaspirillum sp. K1S02-23]	WP_119785584;RJG02125
DEAD/DEAH box helicase family protein [Novosphingobium sp. CF614]	WP_091148627
DEAD/DEAH box helicase family protein [Oceanimonas marisflavi]	WP_107852914
DEAD/DEAH box helicase family protein [Oceanisphaera arctica]	WP_181068178
DEAD/DEAH box helicase family protein [Oceanobacillus bengalensis]	WP_121128085;RKQ18174
DEAD/DEAH box helicase family protein [Oceanobacillus halophilus]	WP_121203237;RKQ35606
DEAD/DEAH box helicase family protein [Oceanospirillaceae bacterium]	NQZ32925
DEAD/DEAH box helicase family protein [Oceanospirillaceae bacterium]	NVK41553
DEAD/DEAH box helicase family protein [Ochrobactrum anthropi]	WP_151610717;KAB2755390
DEAD/DEAH box helicase family protein [Odoribacter splanchnicus]	WP_013610832;ADY31588;SNV26994
DEAD/DEAH box helicase family protein [Odoribacter splanchnicus]	WP_118104984;RGY02099
DEAD/DEAH box helicase family protein [Odoribacter splanchnicus]	WP_118107316;RGV29892
DEAD/DEAH box helicase family protein [Odoribacter splanchnicus]	WP_118113105;RGU79224;RHA75828
DEAD/DEAH box helicase family protein [Odoribacter splanchnicus]	WP_118404446;RHL84435
DEAD/DEAH box helicase family protein [Oleiphilus messinensis]	WP_087464713
DEAD/DEAH box helicase family protein [Olsenella sp. kh2p3]	WP_177242226
DEAD/DEAH box helicase family protein [Olsenella sp. oral taxon 807]	WP_050340711
DEAD/DEAH box helicase family protein [Oribacterium asaccharolyticum]	WP_009536425;EHL12228
DEAD/DEAH box helicase family protein [Oribacterium parvum]	WP_009534419;EHL11727;EJF13576
DEAD/DEAH box helicase family protein [Oribacterium sp. FC2011]	WP_031555005
DEAD/DEAH box helicase family protein [Oribacterium sp. oral taxon 108]	WP_009429887;EGL38262
DEAD/DEAH box helicase family protein [Oribacterium sp. P6A1]	WP_036610353
DEAD/DEAH box helicase family protein [Ornithinibacillus halophilus]	WP_072889014;SHF90608
DEAD/DEAH box helicase family protein [Paenibacillus alginolyticus]	WP_029195542
DEAD/DEAH box helicase family protein [Paenibacillus azotifigens]	WP_154969582
DEAD/DEAH box helicase family protein [Paenibacillus baekrokdamisoli]	WP_125660530;MBB3068531;BBH22429
DEAD/DEAH box helicase family protein [Paenibacillus borealis]	WP_042210033;AIQ55696
DEAD/DEAH box helicase family protein [Paenibacillus borealis]	WP_076114560;OMD35515
DEAD/DEAH box helicase family protein [Paenibacillus chondroitinus]	WP_047676483
DEAD/DEAH box helicase family protein [Paenibacillus donghaensis]	WP_087919110;ASA25145
DEAD/DEAH box helicase family protein [Paenibacillus durus]	WP_042204687;AIQ10766
DEAD/DEAH box helicase family protein [Paenibacillus elgii]	WP_127459396;NEN83157
DEAD/DEAH box helicase family protein [Paenibacillus elgii]	WP_163853514
DEAD/DEAH box helicase family protein [Paenibacillus graminis]	WP_025708163;AIQ66381
DEAD/DEAH box helicase family protein [Paenibacillus macerans]	WP_115311258;SUA86311
DEAD/DEAH box helicase family protein [Paenibacillus macerans]	WP_115311261;SUA86349
DEAD/DEAH box helicase family protein [Paenibacillus macerans]	WP_155619727;MUG22359
DEAD/DEAH box helicase family protein [Paenibacillus oryzisoli]	WP_068671204;OAS13321
DEAD/DEAH box helicase family protein [Paenibacillus piri]	WP_133229235;TDF97057
DEAD/DEAH box helicase family protein [Paenibacillus riograndensis]	WP_020426474;CQR51512
DEAD/DEAH box helicase family protein [Paenibacillus sp. 32O-W]	WP_144940035
DEAD/DEAH box helicase family protein [Paenibacillus sp. 597]	WP_145668704
DEAD/DEAH box helicase family protein [Paenibacillus sp. A3]	WP_054972067;KPV60941
DEAD/DEAH box helicase family protein [Paenibacillus sp. FSL P4-0081]	WP_052421616
DEAD/DEAH box helicase family protein [Paenibacillus sp. FSL R5-0490]	WP_076257506;OMF61454
DEAD/DEAH box helicase family protein [Paenibacillus sp. GP183]	WP_090795533;SEC44196
DEAD/DEAH box helicase family protein [Paenibacillus sp. HW567]	WP_019914308
DEAD/DEAH box helicase family protein [Paenibacillus sp. JC52]	WP_144849821;TVY08339
DEAD/DEAH box helicase family protein [Paenibacillus sp. LC-T2]	WP_154122169;MRN56667
DEAD/DEAH box helicase family protein [Paenibacillus sp. LMG 31457]	WP_171682282;NOU99396
DEAD/DEAH box helicase family protein [Paenibacillus sp. NEAU-GSW1]	WP_156278349
DEAD/DEAH box helicase family protein [Paenibacillus sp. P32E]	WP_074088743;OKP82149
DEAD/DEAH box helicase family protein [Paenibacillus sp. P46E]	WP_074110626;OKP99257
DEAD/DEAH box helicase family protein [Paenibacillus sp. Soil766]	WP_057311450;KRF01045
DEAD/DEAH box helicase family protein [Paenibacillus sp. Soil787]	WP_056830861;KRF39872
DEAD/DEAH box helicase family protein [Paenibacillus sp. URB8-2]	WP_179033657;BCG56779
DEAD/DEAH box helicase family protein [Paenibacillus sp. VKM B-2647]	WP_082053371
DEAD/DEAH box helicase family protein [Paenibacillus stellifer]	WP_038694520;AIQ63060
DEAD/DEAH box helicase family protein [Paenibacillus stellifer]	WP_052098105
DEAD/DEAH box helicase family protein [Paenibacillus taihuensis]	WP_116188361;REE90631
DEAD/DEAH box helicase family protein [Paenibacillus tepidiphilus]	WP_150272345
DEAD/DEAH box helicase family protein [Paenibacillus tianmuensis]	WP_090674414;SCW71106
DEAD/DEAH box helicase family protein [Paenibacillus tritici]	WP_173135559;NQX46938
DEAD/DEAH box helicase family protein [Paenibacillus tyrfis]	WP_088830505
DEAD/DEAH box helicase family protein [Paeniglutamicibacter antarcticus]	WP_084382488
DEAD/DEAH box helicase family protein [Paludibacter sp.]	NDP22897
DEAD/DEAH box helicase family protein [Pantoea sp. Tr-811]	WP_167274187;NIF28035
DEAD/DEAH box helicase family protein [Pantoea stewartii]	WP_006120550;ARF48043;ARF52144;EHT99464
DEAD/DEAH box helicase family protein [Parabacteroides distasonis]	WP_121736958;NBH87690;RLT72499
DEAD/DEAH box helicase family protein [Parabacteroides merdae]	WP_122342702;RHM11505
DEAD/DEAH box helicase family protein [Paraburkholderia aromaticivorans]	WP_095423927;ASW04248
DEAD/DEAH box helicase family protein [Paraburkholderia azotifigens]	WP_147234672;TXC88935
DEAD/DEAH box helicase family protein [Paraburkholderia bannensis]	WP_052392018
DEAD/DEAH box helicase family protein [Paraburkholderia humisilvae]	WP_175233004
DEAD/DEAH box helicase family protein [Paraburkholderia mimosarum]	WP_051381580
DEAD/DEAH box helicase family protein [Paraburkholderia nodosa]	WP_069268838
DEAD/DEAH box helicase family protein [Paraburkholderia nodosa]	WP_154678216
DEAD/DEAH box helicase family protein [Paraburkholderia oxyphila]	WP_052409820
DEAD/DEAH box helicase family protein [Paraburkholderia ribeironis]	WP_094783062;SIT48353
DEAD/DEAH box helicase family protein [Paraburkholderia silvatlantica]	WP_110382823;MBB2926651
DEAD/DEAH box helicase family protein [Paraburkholderia silvatlantica]	WP_133789780
DEAD/DEAH box helicase family protein [Paraburkholderia sp. 1N]	WP_172317335;NPT46970
DEAD/DEAH box helicase family protein [Paraburkholderia sp. 7MH5]	WP_134759969;QBR04006
DEAD/DEAH box helicase family protein [Paraburkholderia sp. BL10I2N1]	WP_133667617
DEAD/DEAH box helicase family protein [Paraburkholderia sp. BL23I1N1]	WP_120296809
DEAD/DEAH box helicase family protein [Paraburkholderia sp. C35]	WP_109476690
DEAD/DEAH box helicase family protein [Paraburkholderia sp. CNPSo 3157]	WP_152759160;MPW18123
DEAD/DEAH box helicase family protein [Paraburkholderia sp. DHOM06]	WP_115536868;RDU95740
DEAD/DEAH box helicase family protein [Paraburkholderia sp. JPY169]	WP_176112324;NUY05850
DEAD/DEAH box helicase family protein [Paraburkholderia sp. JPY418]	WP_176126359;NUX59306
DEAD/DEAH box helicase family protein [Paraburkholderia sp. JPY432]	WP_176385662;NVH78224
DEAD/DEAH box helicase family protein [Paraburkholderia sp. JPY454]	WP_176369660;NVI09243
DEAD/DEAH box helicase family protein [Paraburkholderia sp. PGU19]	WP_180736943
DEAD/DEAH box helicase family protein [Paraburkholderia sp. RP-4-7]	WP_169489982;NMM03229
DEAD/DEAH box helicase family protein [Paraburkholderia tropica]	WP_110329237;MBB6324135
DEAD/DEAH box helicase family protein [Paracandidimonas soli]	WP_132472301;TCV02602
DEAD/DEAH box helicase family protein [Parachlamydiaceae bacterium]	MBA3236992
DEAD/DEAH box helicase family protein [Paracoccus aminophilus]	WP_148292726
DEAD/DEAH box helicase family protein [Paracoccus haematequi]	WP_126156100
DEAD/DEAH box helicase family protein [Paracoccus pantotrophus]	WP_028710956;RDD95969
DEAD/DEAH box helicase family protein [Paracoccus pantotrophus]	WP_147427564;QFG38239
DEAD/DEAH box helicase family protein [Paracoccus solventivorans]	WP_073061619
DEAD/DEAH box helicase family protein [Paracoccus yeei]	WP_028719344;OWJ95078
DEAD/DEAH box helicase family protein [Paracoccus yeei]	WP_105291707;ARC39228
DEAD/DEAH box helicase family protein [Paraglaciecola sp. L3A3]	WP_158971985
DEAD/DEAH box helicase family protein [Parahaliea aestuarii]	WP_148069432;TXS92194
DEAD/DEAH box helicase family protein [Paralcaligenes ureilyticus]	WP_132585568
DEAD/DEAH box helicase family protein [Parapedobacter sp. SGR-10]	WP_163871979;NGF55361
DEAD/DEAH box helicase family protein [Paraprevotella clara]	WP_008621071;EHG99798
DEAD/DEAH box helicase family protein [Parapusillimonas sp. SGNA-6]	WP_165030930;NGM89258
DEAD/DEAH box helicase family protein [Pararhodobacter aggregans]	WP_107755209;PVE44806
DEAD/DEAH box helicase family protein [Parashewanella curva]	WP_121840919;RLV57737
DEAD/DEAH box helicase family protein [Parashewanella spongiae]	WP_121854906;RJY06677
DEAD/DEAH box helicase family protein [Parcubacteria group bacterium]	NQU83560
DEAD/DEAH box helicase family protein [Patescibacteria group bacterium]	NQS90553
DEAD/DEAH box helicase family protein [Pedobacter borealis]	WP_029274846
DEAD/DEAH box helicase family protein [Pedobacter ginsengisoli]	WP_099441078;ATP59208
DEAD/DEAH box helicase family protein [Pedobacter ginsengisoli]	WP_099441123;ATP59252
DEAD/DEAH box helicase family protein [Pedobacter hartonius]	WP_090560020
DEAD/DEAH box helicase family protein [Pedobacter sp. LMG 31463]	WP_173093384;NRF41407
DEAD/DEAH box helicase family protein [Pedobacter sp. Marseille-Q2390]	WP_175632364
DEAD/DEAH box helicase family protein [Pedobacter suwonensis]	WP_145855523
DEAD/DEAH box helicase family protein [Pelobacter propionicus]	WP_011735238;ABK98936
DEAD/DEAH box helicase family protein [Pelobacter seleniigenes]	WP_029912994
DEAD/DEAH box helicase family protein [Pelodictyon phaeoclathratiforme]	WP_012507576;ACF43081
DEAD/DEAH box helicase family protein [Pelomonas sp. KK5]	WP_077034709
DEAD/DEAH box helicase family protein [Pelomonas sp. Root1217]	WP_082568135
DEAD/DEAH box helicase family protein [Peptococcaceae bacterium]	NLI92548
DEAD/DEAH box helicase family protein [Peribacillus cavernae]	WP_126863904;RUQ31119
DEAD/DEAH box helicase family protein [Phocaeicola dorei]	WP_170272883
DEAD/DEAH box helicase family protein [Phocaeicola plebeius]	WP_117672887;RGK54891;RGQ71814;RGQ91184
DEAD/DEAH box helicase family protein [Phocaeicola plebeius]	WP_117748036;RGM38618
DEAD/DEAH box helicase family protein [Phocaeicola plebeius]	WP_118026765;RHA31125;RHA34145;RHF93576
DEAD/DEAH box helicase family protein [Phocaeicola plebeius]	WP_118338277;RHJ62896
DEAD/DEAH box helicase family protein [Phocaeicola plebeius]	WP_118431710;RGR88011;RGS05760
DEAD/DEAH box helicase family protein [Phocaeicola plebeius]	WP_118494307;RHM97015
DEAD/DEAH box helicase family protein [Phocaeicola vulgatus]	WP_016271516;EOR98996
DEAD/DEAH box helicase family protein [Phocaeicola vulgatus]	WP_032944721;KDS25943;KDS32690
DEAD/DEAH box helicase family protein [Phocaeicola vulgatus]	WP_080552617
DEAD/DEAH box helicase family protein [Phocaeicola vulgatus]	WP_080652131;NMW94930
DEAD/DEAH box helicase family protein [Phocaeicola vulgatus]	WP_117700239;NMW41410;RGJ81997;RHJ71392
DEAD/DEAH box helicase family protein [Phocaeicola vulgatus]	WP_117921745;RGS90556
DEAD/DEAH box helicase family protein [Phocaeicola vulgatus]	WP_130085043;MZU80355;KAB3557790;KAB3558038;KAB3560162;KAB3570014
DEAD/DEAH box helicase family protein [Photobacterium angustum]	WP_005370450;EAS64071
DEAD/DEAH box helicase family protein [Photobacterium gaetbulicola]	WP_082008652
DEAD/DEAH box helicase family protein [Photobacterium leiognathi]	WP_060990247
DEAD/DEAH box helicase family protein [Photobacterium sp. J15]	WP_157097613
DEAD/DEAH box helicase family protein [Photobacterium swingsii]	WP_107302511;PSW26010
DEAD/DEAH box helicase family protein [Photobacterium swingsii]	WP_107303169;PSW19072
DEAD/DEAH box helicase family protein [Phycicoccus sp.]	NMM24603
DEAD/DEAH box helicase family protein [Phycicoccus sp.]	NMM34319
DEAD/DEAH box helicase family protein [Phyllobacteriaceae bacterium SYSU D60012]	WP_162914242
DEAD/DEAH box helicase family protein [Phyllobacteriaceae bacterium]	NMA99281
DEAD/DEAH box helicase family protein [Pigmentiphaga sp. D-2]	WP_132980210
DEAD/DEAH box helicase family protein [Pirellulaceae bacterium]	NLE40055
DEAD/DEAH box helicase family protein [Pirellulaceae bacterium]	NLF06660
DEAD/DEAH box helicase family protein [Pirellulaceae bacterium]	NLZ02982
DEAD/DEAH box helicase family protein [Pirellulales bacterium]	NUQ62713
DEAD/DEAH box helicase family protein [Piscicoccus intestinalis]	WP_068432787
DEAD/DEAH box helicase family protein [Planctomycetaceae bacterium]	NLX54208
DEAD/DEAH box helicase family protein [Planctomycetes bacterium]	NBB95721
DEAD/DEAH box helicase family protein [Planctomycetia bacterium]	NHZ86148
DEAD/DEAH box helicase family protein [Polaromonas glacialis]	WP_029528347
DEAD/DEAH box helicase family protein [Polaromonas sp. AET17H-212]	WP_096670197
DEAD/DEAH box helicase family protein [Poseidonocella sp. HB161398]	WP_138472407
DEAD/DEAH box helicase family protein [Prevotella brevis]	WP_027450102
DEAD/DEAH box helicase family protein [Prevotella buccalis]	WP_102696352;PMC25427
DEAD/DEAH box helicase family protein [Prevotella conceptionensis]	WP_019188300
DEAD/DEAH box helicase family protein [Prevotella copri]	WP_153118511;MQN83323
DEAD/DEAH box helicase family protein [Prevotella denticola]	WP_004351675;EGC87396
DEAD/DEAH box helicase family protein [Prevotella denticola]	WP_013671672;AEA20221
DEAD/DEAH box helicase family protein [Prevotella denticola]	WP_081640803
DEAD/DEAH box helicase family protein [Prevotella denticola]	WP_081940888
DEAD/DEAH box helicase family protein [Prevotella denticola]	WP_118865973;AXV48836
DEAD/DEAH box helicase family protein [Prevotella intermedia]	WP_155720644
DEAD/DEAH box helicase family protein [Prevotella melaninogenica]	WP_004360608;EFC72830;QKH88143
DEAD/DEAH box helicase family protein [Prevotella melaninogenica]	WP_013265451;ADK96983;ASE18131
DEAD/DEAH box helicase family protein [Prevotella ruminicola]	WP_013065232;ADE83248
DEAD/DEAH box helicase family protein [Prevotella shahii]	WP_110370044;PXX23421
DEAD/DEAH box helicase family protein [Prevotella sp. HMSC069G02]	WP_168166020
DEAD/DEAH box helicase family protein [Prevotella sp. HMSC073D09]	WP_070720373;OFQ10063
DEAD/DEAH box helicase family protein [Prevotella sp. MSX73]	WP_007410915;EJP32652
DEAD/DEAH box helicase family protein [Prevotella sp. ne3005]	WP_091840637
DEAD/DEAH box helicase family protein [Prevotella sp. oral taxon 306]	WP_009435737;EID32705
DEAD/DEAH box helicase family protein [Prevotella sp. oral taxon 820]	WP_107580965;PTL25875
DEAD/DEAH box helicase family protein [Prevotella sp. P5-64]	WP_094385573;OYP70244
DEAD/DEAH box helicase family protein [Prevotella sp. P5-64]	WP_094387620;OYP65284
DEAD/DEAH box helicase family protein [Prevotella timonensis]	WP_008125933;EFA96481
DEAD/DEAH box helicase family protein [Prevotella timonensis]	WP_036925830;KGI23070
DEAD/DEAH box helicase family protein [Prevotella timonensis]	WP_102189183;PMC04821
DEAD/DEAH box helicase family protein [Prevotella timonensis]	WP_103004191;PNP91096
DEAD/DEAH box helicase family protein [Prevotellaceae bacterium LKV-178-WT-2A]	WP_154532695;MST83266
DEAD/DEAH box helicase family protein [Prolixibacter sp. SD074]	WP_153633074;GET30922
DEAD/DEAH box helicase family protein [Proteocatella sphenisci]	WP_051188645
DEAD/DEAH box helicase family protein [Proteus mirabilis]	WP_129765264;RYH18642;RZA43362
DEAD/DEAH box helicase family protein [Proteus mirabilis]	WP_152134558;KAB7726772;QKG39505
DEAD/DEAH box helicase family protein [Pseudoalteromonas arctica]	WP_169020898;NMM41953
DEAD/DEAH box helicase family protein [Pseudoalteromonas lipolytica]	WP_065979931;SFT32377
DEAD/DEAH box helicase family protein [Pseudoalteromonas lipolytica]	WP_082389244;KPM83920
DEAD/DEAH box helicase family protein [Pseudoalteromonas ruthenica]	WP_138590956;TMO84051;TMP22384
DEAD/DEAH box helicase family protein [Pseudoalteromonas sp. 0303]	WP_175078320;NUJ37150
DEAD/DEAH box helicase family protein [Pseudoalteromonas sp. NBT06-2]	WP_095365054;PAJ76021
DEAD/DEAH box helicase family protein [Pseudoalteromonas sp. PS5]	WP_128730780;RXF03952
DEAD/DEAH box helicase family protein [Pseudoalteromonas sp. S1688]	WP_171040151
DEAD/DEAH box helicase family protein [Pseudoalteromonas sp. S4389]	WP_138558345;TMO42416
DEAD/DEAH box helicase family protein [Pseudoalteromonas sp. TAE79]	WP_024603718
DEAD/DEAH box helicase family protein [Pseudoarcobacter acticola]	WP_172126974;QKE29334
DEAD/DEAH box helicase family protein [Pseudoarcobacter acticola]	WP_172128509;QKE27845
DEAD/DEAH box helicase family protein [Pseudoarcobacter caeni]	WP_108557981;PUE66071
DEAD/DEAH box helicase family protein [Pseudobacteroides cellulosolvens]	WP_050753491;KNY27786
[truncated: 5,616 more rows]
