# Supplementary material for: CRISPR-Associated Primase-Polymerases are implicated in prokaryotic CRISPR-Cas adaptation
Source: Nat Commun. 2021 Jun 17;12:3690. doi: 10.1038/s41467-021-23535-9 (PMC8211822; doi:10.1038/s41467-021-23535-9)
Supplement: Supplementary file 4 — Supplementary Data 3 [file 41467_2021_23535_MOESM4_ESM.xlsx]

## Sheet: Plasmid list
Plasmid number	plasmid name	Resistance	Marker	Insert/Donor	Vector/Acceptor	Cloning	Purpose
pKZ1	pDONR221-MpCAPP(aa1-546) (codon optimized)	KanR		GeneArt synthesis			Gateway clonning
pKZ5	pBD-MpCAPP(aa1-546) (codon optimized)	KanR	TRP1	EcoNI digested pKZ1	pBD-Gate21	Gateway - LR reaction (Invitrogen)	Y2H
pKZ9	pAD-MpCAPP(aa1-546) (codon optimized)	AmpR	LEU2	pKZ1	pAD-Gate21	Gateway - LR reaction (Invitrogen)	Y2H
pKZ21	pDONR221-MpCAPP(aa1-100) (codon optimized)	KanR		PCR: template: pKZ1, primers: oKZ21+oKZ22	pDONR221	Gateway - BP reaction (Invitrogen)	Gateway clonning
pKZ22	pDONR221-MpCAPP(aa1-360) (codon optimized)	KanR		PCR: template: pKZ1, primers: oKZ21+oKZ23	pDONR221	Gateway - BP reaction (Invitrogen)	Gateway clonning
pKZ23	pDONR221-MpCAPP(aa100-360) (codon optimized)	KanR		PCR: template: pKZ1, primers: oKZ23+oKZ24	pDONR221	Gateway - BP reaction (Invitrogen)	Gateway clonning
pKZ37	pDONR221-mpCAPP(aa360-546) (codon optimized)	KanR		PCR: template: pKZ1, primers: oKZ47+oKZ48	pDONR221	Gateway - BP reaction (Invitrogen)	Gateway clonning
pKZ43	pET28-MpCAPP(aa1-546)-TEV-MBP (codon optimized)	KanR		PCR1: template: pKZ1, primers: oKZ13+oKZ29; PCR2: template: pOPINM, primers: oKZ32+oKZ33	NdeI/BamHI digested pET28a	In-Fusion (Clontech)	E. coli expression
pKZ48	pAD-MpCAPP(aa1-360) (codon optimized)	AmpR	LEU2	pKZ22	pAD-Gate21	Gateway - LR reaction (Invitrogen)	Y2H
pKZ49	pAD-MpCAPP(aa1-100) (codon optimized)	AmpR	LEU2	pKZ21	pAD-Gate21	Gateway - LR reaction (Invitrogen)	Y2H
pKZ51	pAD-MpCAPP(aa100-360) (codon optimized)	AmpR	LEU2	pKZ23	pAD-Gate21	Gateway - LR reaction (Invitrogen)	Y2H
pKZ52	pAD-MpCAPP(aa360-546) (codon optimized)	AmpR	LEU2	pKZ37	pAD-Gate21	Gateway - LR reaction (Invitrogen)	Y2H
pKZ53	pBD-MpCAPP(aa1-360) (codon optimized)	KanR	TRP1	EcoNI digested pKZ22	pBD-Gate21	Gateway - LR reaction (Invitrogen)	Y2H
pKZ54	pBD-MpCAPP(aa1-100) (codon optimized)	KanR	TRP1	EcoNI digested pKZ21	pBD-Gate21	Gateway - LR reaction (Invitrogen)	Y2H
pKZ56	pBD-MpCAPP(aa100-360) (codon optimized)	KanR	TRP1	EcoNI digested pKZ23	pBD-Gate21	Gateway - LR reaction (Invitrogen)	Y2H
pKZ57	pBD-MpCAPP(aa360-546) (codon optimized)	KanR	TRP1	EcoNI digested pKZ37	pBD-Gate21	Gateway - LR reaction (Invitrogen)	Y2H
pKZ59	pET28-MpIhf(aa1-90)	KanR		gBlock (IDT)	NdeI/BamHI digested pET28a	In-Fusion (Clontech)	E. coli expression
pKZ60	pET28-MpCAPP(aa1-546)D177A+D179A-TEV-MBP (codon optimized)	KanR		SDM: template: pKZ1, primers: oKZ43+oKZ44		QuickChange Lightning SDM kit (Agilent)	E. coli expression
pKZ61	pET28-MpCas1(aa1-334)H223A (codon optimized)	KanR		SDM: template: pPK238, primers: oKZ62+oKZ63		QuickChange Lightning SDM kit (Agilent)	E. coli expression
pKZ62	pET-6His-MBP-MpAgo(aa1-639)	AmpR		Addgene2			E. coli expression
pKZ73	pUC19-MpCRISPR (part)	AmpR		PCR: template: pPK250, primers: oKZ92+oKZ96	BamHI/EcoRI digested pUC19	In-Fusion (Clontech)	CRISPR assays
pKZ127	pGRG36-Cm	AmpR, Ts	CmR	PCR: template: pACYCDuet-1, primers: oKZ182+oKZ183	XhoI digested pGRG36 (from Addgene3)	NEBuilder (NEB)	CRISPR assays
pKZ137	pGRG36-Cm-T7-full MpCRISPR1	AMpR, Ts	CmR	PCR1: template: gDNA M.p., primers: oKZ229+oKZ230; PCR2: template: pRSFDuet-1, primers: oKZ188+oKZ189	SmaI digested pKZ127	NEBuilder (NEB)	CRISPR assays
pPK238	pET28a-MpCas1	KanR		PCR: template: M.p. gDNA, primers: oPK428+oPK429	NdeI digested pET28a	Ligation independent cloning (T4 DNA pol.)	E. coli expression
pPK244	pET28a-MpCas2 (codon optimized)	KanR		gBlock (IDT)	NdeI digested pET28a	Ligation independent cloning (T4 DNA pol.)	E. coli expression
pPK245	pET28a-MpAgo (codon optimized)	KanR		gBlock (IDT)	NdeI digested pET28a	Ligation independent cloning (T4 DNA pol.)	E. coli expression
pPK250	pET28a-MpCRISPR (part)	KanR		gBlock (IDT)	NdeI digested pET28a	Ligation independent cloning (T4 DNA pol.)	CRISPR assays
pPK255	pGADT7-MpCas1	AmpR	LEU2	PCR: template: pPK238, primers: oPK460+oPK461	NdeI digested pGADT7	Ligation independent cloning (T4 DNA pol.)	Y2H
pPK256	pGADT7-MpCas2 (codon optimized)	AmpR	LEU2	PCR: template: pPK244, primers: oPK464+oPK465	NdeI digested pGADT7	Ligation independent cloning (T4 DNA pol.)	Y2H
pPK257	pGADT7-MpAgo (codon optimized)	AmpR	LEU2	PCR: template: pPK245, primers: oPK468+oPK469	NdeI digested pGADT7	Ligation independent cloning (T4 DNA pol.)	Y2H
pPK259	pGBKT7-MpCas1	KanR	TRP1	PCR: template: pPK238, primers: oPK462+oPK463	NdeI digested pGBKT7	Ligation independent cloning (T4 DNA pol.)	Y2H
pPK260	pGBIT7-MpCas2 (codon optimized)	KanR	TRP1	PCR: template: pPK244, primers: oPK466+oPK467	NdeI digested pGBKT7	Ligation independent cloning (T4 DNA pol.)	Y2H
pPK261	pGBKT7-MpAgo (codon optimized)	KanR	TRP1	PCR: template: pPK245, primers: oPK470+oPK471	NdeI digested pGBKT7	Ligation independent cloning (T4 DNA pol.)	Y2H
pMZ008	pETSTTHMH	KanR		StrepIITag-Thrombin-HisTag-TEV-MBP-HisTag cassette	NcoI/XhoI digested pET28	NEBuilder (NEB)	E. coli expression
pMZ076	pETSTTMH-DbCAPP (codon optimized)	KanR		gBlock (IDT)	BamHI digested pETSTTMH	NEBuilder (NEB)	E. coli expression
pMZ088	pDONR/Zeo-DbCAPP (codon optimized)	ZeoR		PCR: primers: oM7+oM8	pDONR/Zeo	Gateway - BP reaction (Invitrogen)	Gateway clonning
pMZ085	pDONR/Zeo-DbCas1 (codon optimized)	ZeoR		PCR: primers: oM1+oM2	pDONR/Zeo	Gateway - BP reaction (Invitrogen)	Gateway clonning
pMZ086	pDONR/Zeo-DbCas2 (codon optimized)	ZeoR		PCR: primers: oM3+oM4	pDONR/Zeo	Gateway - BP reaction (Invitrogen)	Gateway clonning
pMZ087	pDONR/Zeo-DbRecD (codon optimized)	ZeoR		PCR: primers: oM5+oM6	pDONR/Zeo	Gateway - BP reaction (Invitrogen)	Gateway clonning
pMZ093	pAD-DbCAPP (codon optimized)	AmpR	LEU2	pDONR	pAD-Gate21	Gateway - LR reaction (Invitrogen)	Y2H
pMZ090	pAD-DbCas1 (codon optimized)	AmpR	LEU2	pDONR	pAD-Gate21	Gateway - LR reaction (Invitrogen)	Y2H
pMZ091	pAD-DbCas2 (codon optimized)	AmpR	LEU2	pDONR	pAD-Gate21	Gateway - LR reaction (Invitrogen)	Y2H
pMZ092	pAD-DbRecD (codon optimized)	AmpR	LEU2	pDONR	pAD-Gate21	Gateway - LR reaction (Invitrogen)	Y2H
pMZ098	pBD-DbCAPP (codon optimized)	KanR	TRP1	pDONR	pBD-Gate21	Gateway - LR reaction (Invitrogen)	Y2H
pMZ095	pBD-DbCas1 (codon optimized)	KanR	TRP1	pDONR	pBD-Gate21	Gateway - LR reaction (Invitrogen)	Y2H
pMZ096	pBD-DbCas2 (codon optimized)	KanR	TRP1	pDONR	pBD-Gate21	Gateway - LR reaction (Invitrogen)	Y2H
pMZ097	pBD-DbRecD (codon optimized)	KanR	TRP1	pDONR	pBD-Gate21	Gateway - LR reaction (Invitrogen)	Y2H
pMZ114	pRSFDuet-1-DbCas1 + Cas2 (codon optimized)	KanR		GeneArt synthesis	BamHI/PacI digested pRSFDuet-1	NEBuilder (NEB)	E. coli expression
pMZ125	pETSTTMH-DbCAPP (codon optimized) D86A+D88A	KanR		SDM: template: pMZ076, primers: oM9+oM10		Q5 SDM kit (NEB)	E. coli expression
References
1	Maier, R., Brandner, C., Hintner, H., Bauer, J. & Onder, K. Construction of a reading frame-independent yeast two-hybrid vector system for site-specific recombinational cloning and protein interaction screening. BioTechniques 45, 235–244 (2008).
2	Kaya, E. et al. A bacterial Argonaute with noncanonical guide RNA specificity. Proc. Natl. Acad. Sci. U.S.A. 113, 4057–4062 (2016).
3	McKenzie, G. J. & Craig, N. L. Fast, easy and efficient: site-specific insertion of transgenes into Enterobacterial chromosomes using Tn7 without need for selection of the insertion event. BMC Microbiol 6, 39 (2006).

## Sheet: Oligonucleodide list
Primer no	sequence (5' -> 3')	primer orientation	DNA/RNA	5'-modification	internal	3'-modification	used in Fig. / Table
oKZ21	GGGGACAAGTTTGTACAAAAAAGCAGGCTCACATATGAACTTTAAAGAGCTGGC	FW	DNA				Suppl. Data 3 - Plasmid list
oKZ22	GGGGACCACTTTGTACAAGAAAGCTGGGTGGATCCTTATTTCACCTTGCTTTCGATG	REV	DNA				Suppl. Data 3 - Plasmid list
oKZ23	GGGGACCACTTTGTACAAGAAAGCTGGGTGGATCCTTAGGTTTTACGAATGCTGGATTTG	REV	DNA				Suppl. Data 3 - Plasmid list
oKZ24	GGGGACAAGTTTGTACAAAAAAGCAGGCTCACATATGAAAGAACTGAGCGATAAAATCG	FW	DNA				Suppl. Data 3 - Plasmid list
oKZ29	CAGGATGATTTCGATGTCATC	REV	DNA				Suppl. Data 3 - Plasmid list
oKZ32	CGAAATCATCCTGCTGCAGGAAAACCTGTATTTTCAGGGCAAAATCGAAGAAGGTAAACTGG	FW	DNA				Suppl. Data 3 - Plasmid list
oKZ33	CGAATTCGGATCCTTAAGTCTGCGCGTCTTTC	REV	DNA				Suppl. Data 3 - Plasmid list
oKZ43	GTGAAATTCGCAGCCTATGcTATCGcCATCAAAAAGCATTATCTGAACC	FW	DNA				Suppl. Data 3 - Plasmid list
oKZ44	GGTTCAGATAATGCTTTTTGATGgCGATAgCATAGGCTGCGAATTTCAC	REV	DNA				Suppl. Data 3 - Plasmid list
oKZ47	GGGGACAAGTTTGTACAAAAAAGCAGGCTCACATATGACCCTGCCGAAAAGC	FW	DNA				Suppl. Data 3 - Plasmid list
oKZ48	GGGGACCACTTTGTACAAGAAAGCTGGGTGGATCCGATGACATCGAAATCATCCTGTAATAA	REV	DNA				Suppl. Data 3 - Plasmid list
oKZ52	CY5-AATCTTTTCTATATACTTTGCACCAACCTTTATATTGCCAATCTCT		DNA	Cy5			Suppl. 13A-C
oKZ53	Cy5-CCAACCTTTATATTGCCAATCTCTAACCTTTTTCCCATTTACATATAGTddG		DNA	Cy5		3dG-CPG	3C-D, 4A-B, 7C-D, Suppl. 5, Suppl. 6A, Suppl. 7, Suppl. 9, Suppl.10A-B
oKZ54	CACTATATGTAAATGGGAAAAAGGTTAGAGATAGTCGCATAGTGTAGTCGGTCTTGTTCGGTCAT–Atto550		DNA			Atto550	7C-D
oKZ56	FAM-ATGACCGAACAAGACCGACTACACTATGCGACT		DNA	FAM			7C-D
oKZ58	TGGCAATATAAAGGTTGG		DNA				7C-D
oKZ62	GGATTAGATCCATATTTTGGCAATCTTgcTACCATAGAAATATCAAAAAAATCAC		DNA				Suppl. Data 3 - Plasmid list
oKZ63	GTGATTTTTTTGATATTTCTATGGTAgcAAGATTGCCAAAATATGGATCTAATCC		DNA				Suppl. Data 3 - Plasmid list
oKZ92	GACTCTAGAGGATCCAAAGATATTCGCAAAATAGTC	FW	DNA				Suppl. Data 3 - Plasmid list
oKZ96	CGGCCAGTGAATTCCCAGTCATGCTAGCCATA	REV	DNA				Suppl. Data 3 - Plasmid list
oKZ104	TGGCAATATAAAGGTTGGTGCAAAGTATATAGAAAAGATTGGAGT	REV	DNA				Suppl. 13A-C
oKZ106	AATCTTTTCTATATACTTTGCACCAACCTTTATATTGCCA ATCTCT	FW	DNA				7A-B, Suppl. 12A-B, Suppl. 14A-B, Suppl. 15A-B
oKZ108	GAAAACTGAAAAACAGGTACGAATATAGATG	FW	DNA				Suppl. 13C
oKZ109	AGGGTTTTCCCAGTCACG	REV	DNA				Suppl. 13C
oKZ115	TTTTCTATATACTTTGCACCAACC	FW	DNA				Suppl. 13C
oKZ116	Cy5ATGACCGAACAAGACCGACTACACTATGCGACT-P		DNA	Cy5		3'- Phosphorilation = P	Suppl. 8
oKZ147	AAAAAAAAAAAAAAAAAAAAGGGGGGAGGGGGGAGGGGGG-P		DNA			3'- Phosphorilation = P	4A-B
oKZ148	TTTTTTTTTTTTTTTTTTTTCCCCCCCCCCCCCCCCCCCC-P		DNA			3'- Phosphorilation = P	4A-B
oKZ150	TTTTTTTTTTTTTTTTTTTTTTTTTTTTTTTTTTTTTTTT-P		DNA			3'- Phosphorilation = P	4A-B
oKZ151	AUGACCGAACAAGACCGACUACACUAUGCGACU-P		RNA			3'- Phosphorilation = P	Suppl. 8
oKZ152	TTTTTTTTTTTTTTTTTTTACTTTTTTTTTTTTTTTTTTT-P		DNA			3'- Phosphorilation = P	4A-B, Suppl. 10A-B
oKZ153	TTTTTTTTTTTTTTTTTTTCCTTTTTTTTTTTTTTTTTTT-P		DNA			3'- Phosphorilation = P	4A-B, Suppl. 10A-B
oKZ155	TTTTTTTTTTTTTTTTTTTGCTTTTTTTTTTTTTTTTTTT-P		DNA			3'- Phosphorilation = P	4A-B, Suppl. 10A-B
oKZ171	TTTTTTTTTTTTTTTTTTTACCTTTTTTTTTTTTTTTTTT-P		DNA			3'- Phosphorilation = P	Suppl. 10A-B
oKZ241	TTTTTTTTTTTTTTTTTTTCCAATTTTTTTTTTTTTTTTT-P		DNA			3'- Phosphorilation = P	Suppl. 10B
oKZ294	TTTTTTTTTTTTTTTTTTTTCTTTTTTTTTTTTTTTTTTT-P		DNA			3'- Phosphorilation = P	4A-B, Suppl. 10A-B
oKZ295	TTTTTTTTTTTTTTTTTTTCCGTTTTTTTTTTTTTTTTTT-P		DNA			3'- Phosphorilation = P	Suppl. 10A-B
oKZ296	TTTTTTTTTTTTTTTTTTACCGTTTTTTTTTTTTTTTTTT-P		DNA			3'- Phosphorilation = P	Suppl. 10B
oKZ298	TTTTTTTTTTTTTTTTTTACCATTTTTTTTTTTTTTTTTT-P		DNA			3'- Phosphorilation = P	Suppl. 10B
oKZ299	TTTTTTTTTTTTTTTTTTGCCGTTTTTTTTTTTTTTTTTT-P		DNA			3'- Phosphorilation = P	Suppl. 10B
oKZ300	TTTTTTTTTTTTTTTTTTGCCTTTTTTTTTTTTTTTTTTT-P		DNA			3'- Phosphorilation = P	Suppl. 10A-B
oKZ301	TTTTTTTTTTTTTTTTTTGCCATTTTTTTTTTTTTTTTTT-P		DNA			3'- Phosphorilation = P	Suppl. 10B
oKZ182	GCGGCCGCCACTCGAGCCTCAGGCATTTGAGAAG	FW	DNA				Suppl. Data 3 - Plasmid list
oKZ183	CCTCCTAGGTGCTCGACCGAATAAATACCTGTGACG	REV	DNA				Suppl. Data 3 - Plasmid list
oKZ188	GTCTGGTAAAGAAACCGCTG	FW	DNA				Suppl. Data 3 - Plasmid list
oKZ189	GGCCGCTATTGACCCGAATTAATTCATGAGCGGATACAT	REV	DNA				Suppl. Data 3 - Plasmid list
oKZ229	CGTTTTAATTAATCAGATCCCTAATACGACTCACTATAGGAATTTCCAGCCATCTACTCT	FW	DNA				Suppl. Data 3 - Plasmid list
oKZ230	GGTTTCTTTACCAGACTCTTCTTCAGCCTTAAAAGC	REV	DNA				Suppl. Data 3 - Plasmid list
oKZ304	GGTACGAATATAGATGAAAAGCGG	FW	DNA				Suppl. 14A-B, Suppl. 15A-B
oKZ342	GGAAACAGCTATGACCATG	FW	DNA				7A-B, Suppl. 12A-B
oKZ347	TGGCAATATAAAGGTTGGTGCA-Cy5-AAGTATATAGAAAAGATTGGAGT		DNA		Cy5		7A-B, Suppl. 12A-B, Suppl. 14A-B, Suppl. 15A-B
oKZ349	Cy5-AGCTACCATGCCTGCACGAATTAAGCAATTCGTAATCATGGTCATAGCT-P		DNA	CY5		3'- Phosphorilation = P	5C
oKZ350	AGCTATGACCATGATTACGAATTGCTTGGAATCCTGACGAACTGTAG-P		DNA			3'- Phosphorilation = P	5C
oKZ351	CTACAGTTCGTCAGGATTCC		DNA				5C
oKZ352	AATTCGTGCAGGCATGGTAGCT-P		DNA			3'- Phosphorilation = P	5C
oKZ354	Atto550-TGTAAAACGACGGCCAGT	REV	DNA	Atto550			7A-B, Suppl. 12A-B
oKZ355	AATTTCCAGCCATCTACTCTTTAC	FW	DNA				Suppl. 14A-B, Suppl. 15A-B
oKZ356	Cy3-ATAATTGGTTATTTAAAAAAGTATTAAACGTTGAATGGGATTG	REV	DNA	Cy3			Suppl. 14A-B, Suppl. 15A-B
oKZ357	AACATATCTACGAGGTTCGCAG	FW	DNA				Suppl. 14A-B, Suppl. 15A-B
oKZ366	Cy5-ACCATTCTAGAAACCAGCT		DNA	Cy5			5D, Suppl. 11
oKZ367	Atto550-TGGTGCAAAGTATATAGAAAAGATT		DNA	Atto550			5D, Suppl. 11
oKZ368	CCATTCAACGTTTAATACTTTTTTAAATAACCAATTATATCCGAATATCACTACTCTCTGAAAGAGATAGAAACAATCTTTTCTATATACTTTGCACCA-P		DNA			3'- Phosphorilation = P	5D, Suppl. 11
oKZ369	TTGGTTATTTAAAAAAGTATTAAACGTTGAATGGGATTGTTTCTATCTCTTTCAGAGAGTAGTGATATTCGGATAGCTGGTTTCTAGAATGGT-P		DNA			3'- Phosphorilation = P	5D, Suppl. 11
oPK404	GACTACTATCTCGACTATATACTATTGCTTCTACGAAGACCTTCA-BIOTIN		DNA			Biotin	2A-E, Suppl. 3A-C
oPK405	FAM-TGAAGGTCTTCGTAGAAGC		DNA	FAM			2A, 2C-D, Suppl. 3A-C
oPK405noFAM	TGAAGGTCTTCGTAGAAGC		DNA				2B, 2E
oPK406	GACUACUAUCUCGACUAUAUACUAUUGCUUCUACGAAGACCUUCA-BIOTIN		RNA			Biotin	2C-E
oPK407	FAM-UGAAGGUCUUCGUAGAAGC		RNA	FAM			2C-D
oPK407noFAM	UGAAGGUCUUCGUAGAAGC		RNA				2E
oPK428	GGCCTGGTGCCGCGCGGCAGCCATATGATTTTGTATATCACAGAACAAGG	FW	DNA				Suppl. Data 3 - Plasmid list
oPK429	ctgtccaccAGTCATGCTAGCCATATTAATTCCCCACCCTATAAAATGG	REV	DNA				Suppl. Data 3 - Plasmid list
oPK460	TACGACGTACCAGATTACGCTCATATGATTTTGTATATCACAGAACAAGG	FW	DNA				Suppl. Data 3 - Plasmid list
oPK461	GAATTCACTGGCCTCCATGGCCATATTAATTCCCCACCCTATAAAATGG	REV	DNA				Suppl. Data 3 - Plasmid list
oPK462	CTGATCTCAGAGGAGGACCTGCATATGATTTTGTATATCACAGAACAAGG	FW	DNA				Suppl. Data 3 - Plasmid list
oPK463	CGGGAATTCGGCCTCCATGGCCATATTAATTCCCCACCCTATAAAATGG	REV	DNA				Suppl. Data 3 - Plasmid list
oPK464	TACGACGTACCAGATTACGCTCATATGTTCTACGTTGTTTCTTACGAC	FW	DNA				Suppl. Data 3 - Plasmid list
oPK465	GAATTCACTGGCCTCCATGGCCATATTAGATGATCAGGAAGTCTTTGTC	REV	DNA				Suppl. Data 3 - Plasmid list
oPK466	CTGATCTCAGAGGAGGACCTGCATATGTTCTACGTTGTTTCTTACGAC	FW	DNA				Suppl. Data 3 - Plasmid list
oPK467	CGGGAATTCGGCCTCCATGGCCATATTAGATGATCAGGAAGTCTTTGTC	REV	DNA				Suppl. Data 3 - Plasmid list
oPK468	TACGACGTACCAGATTACGCTCATATGTACCTGAACCTGTACAAAATC	FW	DNA				Suppl. Data 3 - Plasmid list
oPK469	GAATTCACTGGCCTCCATGGCCATATTAGTACGGGATATAGAGTTTCC	REV	DNA				Suppl. Data 3 - Plasmid list
oPK470	CTGATCTCAGAGGAGGACCTGCATATGTACCTGAACCTGTACAAAATC	FW	DNA				Suppl. Data 3 - Plasmid list
oPK471	CGGGAATTCGGCCTCCATGGCCATATTAGTACGGGATATAGAGTTTCC	REV	DNA				Suppl. Data 3 - Plasmid list
oNB1	AGTCGCATAGTGTAGTCATGGCGATTCGCTCATAG		DNA				5A-B
oNB2	FAM-CTATGAGCGAATCGCC		DNA	FAM			5A-B
oNB3 (0)	P-ATGACTACACTATGCGACT		DNA	5'- Phosphorilation = P			5A-B
oNB4 (1)	P-TGACTACACTATGCGACT		DNA	5'- Phosphorilation = P			5A-B
oNB5 (2)	P-GACTACACTATGCGACT		DNA	5'- Phosphorilation = P			5A-B
oNB6 (3)	P-ACTACACTATGCGACT		DNA	5'- Phosphorilation = P			5A-B
oNB7 (5)	P-TACACTATGCGACT		DNA	5'- Phosphorilation = P			5A-B
oM1	GGGGACAAGTTTGTACAAAAAAGCAGGCTCTATGGATCTGATGATTAATACCTTTG	FW	DNA				Suppl. Data 3 - Plasmid list
oM2	GGGGACCACTTTGTACAAGAAAGCTGGGTCTATTACATATAGGTTTTGAATTTCTGGG	REV	DNA				Suppl. Data 3 - Plasmid list
oM3	GGGGACAAGTTTGTACAAAAAAGCAGGCTCTATGAAAAAACGTCAGCCG	FW	DNA				Suppl. Data 3 - Plasmid list
oM4	GGGGACCACTTTGTACAAGAAAGCTGGGTCTATCAAAAAAACAGGGTATTACGG	REV	DNA				Suppl. Data 3 - Plasmid list
oM5	GGGGACAAGTTTGTACAAAAAAGCAGGCTCTATGGAAAAAGAAAAAATTGTGGTTC	FW	DNA				Suppl. Data 3 - Plasmid list
oM6	GGGGACCACTTTGTACAAGAAAGCTGGGTCTATTATTTGCTAATGTAGAAATCGTTCAC	REV	DNA				Suppl. Data 3 - Plasmid list
oM7	GGGGACAAGTTTGTACAAAAAAGCAGGCTCTATGATTCAGGTTGGTCGTAG	FW	DNA				Suppl. Data 3 - Plasmid list
oM8	GGGGACCACTTTGTACAAGAAAGCTGGGTCTACTAACGGCTCTGAATAAATGC	REV	DNA				Suppl. Data 3 - Plasmid list
oM9	ATCGCCATTGCTCACATTAGCG	FW	DNA				Suppl. Data 3 - Plasmid list
oM10	GTGAGCAATGGCGATCACAAAGC	REV	DNA				Suppl. Data 3 - Plasmid list
oMZ1	TTTTTTTTTTTTTTTTTTTCCATTTTTTTTTTTTTTTTTT-P		DNA			3'- Phosphorilation = P	Suppl. 10A-B
oMZ2	TTTTTTTTTTTTTTTTTTTCCCTTTTTTTTTTTTTTTTTT-P		DNA			3'- Phosphorilation = P	Suppl. 10A-B
oMZ3	TTTTTTTTTTTTTTTTTTCCCCTTTTTTTTTTTTTTTTTT-P		DNA			3'- Phosphorilation = P	Suppl. 10B
